# Supplementary material for: Darier’s disease exhibits a unique cutaneous microbial dysbiosis associated with inflammation and body malodour
Source: Microbiome. 2023 Jul 26;11:162. doi: 10.1186/s40168-023-01587-x (PMC10369845; doi:10.1186/s40168-023-01587-x)
Supplement: Supplementary file 4 — Additional file 3: Supplementary Table S1. Cohort general characteristics. [file 40168_2023_1587_MOESM3_ESM.xlsx]

## Sheet: Tabelle1
Table S1: General characteristics of the cohort
	Control	Darier's
Age (years)	44.36±13	45.57±15
Gender	8F, 6M	8F, 6M
oDD_Score	NA	31.78±18
Global DD_Score	NA	40.57±21
