# Supplementary material for: Darier’s disease exhibits a unique cutaneous microbial dysbiosis associated with inflammation and body malodour
Source: Microbiome. 2023 Jul 26;11:162. doi: 10.1186/s40168-023-01587-x (PMC10369845; doi:10.1186/s40168-023-01587-x)
Supplement: Supplementary file 5 — Additional file 4: Supplementary Table S2. Abundant OTUs on DD skin. [file 40168_2023_1587_MOESM4_ESM.xlsx]

## Sheet: Tabelle1
		Table S2: Abundant OTUs (> 1%) in Darier axillar skin (AX), sub-mammary (SM) and inguinal (IN)
		CTR_AX	NIDS_AX	IDS_AX	CTR_SM	NIDS_SM	IDS_SM	CTR_IN	NIDS_IN	IDS_IN
S. epidermidis		35.54	22.01	25.11	23.75	32.57	19.98	21.59	26.21	21.63
S. aureus		5.37	30.29	33	2.31	24.14	40.99	5.41	30.85	38.31
S. hominis		11.68	8.5	4.38	13.16	10.89	5.53	14.27	12.78	7.68
S. warneri		0.24	4.44	5.83	0.08	2.84	8.96	0.26	4.83	6.81
S. petrasii		0.81	2.63	1.26	0.62	0.6	0.19	1.86	0.59	0.78
S. haemolyticus		1.22	0.5	0.95	0.39	0.19	0.03	0.12	0.17	0.33
S. Sciuri		0.02	0.01	0.01	0.02	1.29	0.02	0.01	0.01	0.01
C. acnes		9.72	1.38	0.29	10.9	2.57	1.21	10.29	1.07	1.04
M. osloensis		2.83	1.21	0.64	7.17	0.04	0	2.96	0.75	0.88
M. Luteus		1.95	0.69	0.39	2.76	1.62	0.17	2.29	0.88	0.57
C.tuberculostreaticum		1.21	2.53	2.74	3.65	3.48	4.66	2.48	2.38	2.87
C. coyleae		1.79	3.47	2.14	9.12	6.21	2.19	1.65	0.95	1.25
C. massiliense		0	0	0	0.14	3.07	1.61	0.01	0	0
C. simulans		0.12	2.98	2.83	0.34	0.2	4.92	0.84	2.12	1.83
C. jeikeium		0.01	0.03	0.04	0.04	0.22	1.45	0.06	0.25	0.12
C. bouchesdurhonense		0.01	1.09	0.63	0.36	1.49	0.16	0.08	0.27	0.33
S. thermophilus		0.23	0.07	0.02	0.26	0.04	0.01	2.38	0.14	0.23
S. mitis		0.28	0.06	0	0.21	0.1	0.01	1.03	0.19	0.19
S. dysgalactiae		0	1.42	2.08	0.02	0.11	0.72	0.06	2.57	1.69
L. gasseri		1.03	0.08	0.04	0.22	0.1	1.87	0.32	0.33	0.05
L. reuteri		0.75	0.07	0.01	0.13	0.19	1.44	0.18	0.27	0.05
K. rhizophila		0.56	0.86	0.06	1.39	1.79	0.32	1.52	0.24	0.5
F. magna		0.2	1.03	1.16	0.07	0.1	0.04	1.74	1.84	1.38
A. Lwoffii		0.03	1.36	0.87	0.07	0	0	0.15	0.43	0.09
K. oxytoca		0.59	0.02	0.03	5.32	0	0.07	5.4	0.01	0.08
E. faecalis		0	1.02	0.08	0	0.55	0.39	0.04	0.55	0.25
A. provencensis		2.29	0.67	1.59	0.06	0.04	0.01	0.69	0.5	0.12
A. octavius		1.38	0.21	0.24	0.03	0.01	0.01	0.78	0.12	0.11
A. tetradius		0.12	0.07	0.03	0.02	0.01	0.01	1.07	0.22	0.16
A. pacaensis		0	1.39	2.49	0	0	0	0.01	0.05	0.07
P. yeei		6.02	0.64	0.14	3.69	0.08	0.01	3.3	0.49	0.65
P. tibetensis		1.8	0.09	0.02	1.7	0.02	0	1.99	0.06	0.05
P. contaminans		0.66	0.1	0.01	0.74	0.15	0.01	0.72	0.34	0.35
B. vesicularis		0.16	0.79	1.34	0.01	0	0	0.08	0.22	0.04
P. grossensis		0.32	0.36	0.45	0.02	0	0.01	0.48	0.14	0.13
R. gilardii		1.6	0.28	0.03	2.06	0.01	0	1.56	0.02	0.05
P. mirabilis		0	0.41	0.02	0	0	0	0	0.49	2.44
CTR: Control
NIDS: Non-inflamed darier's skin
IDS: Inflamed darier's skin
