# Supplementary material for: Darier’s disease exhibits a unique cutaneous microbial dysbiosis associated with inflammation and body malodour
Source: Microbiome. 2023 Jul 26;11:162. doi: 10.1186/s40168-023-01587-x (PMC10369845; doi:10.1186/s40168-023-01587-x)
Supplement: Supplementary file 6 — Additional file 5. Enriched Pathways in IDS vs. NIDS skin. [file 40168_2023_1587_MOESM5_ESM.xlsx]

## Sheet: Tabelle1
GO_Biologica_process
,"Direction","Pathways","statistic","nGenes","adj.Pval","Genes"
MRNA processing ,"Down","MRNA processing ","-8.8413",438,3e-14,"LUC7L CELF2 SFSWAP DHX8 DAZAP1 CPSF1 SART3 RBM7 MBNL3 XAB2 SNRPA RBFOX1 WBP11 RBM22 SF3B2 RBM41 PAPOLA ALKBH5 GEMIN2 SRPK1 CIRBP HNRNPM SNRPD3 TFIP11 RBFOX2 PHF5A SRSF5 ZC3H14 PRPF6 CRNKL1 RPRD1B CELF4 RNMT CSTF2 FMR1 RBM3 SNRNP70 SF3A2 PRPF31 BUD31 DHX40 C1QBP LUC7L3 EFTUD2 SUPT6H PRPF19 PRPF40B SRSF9 RNGTT SRSF3 RBM24 NCBP2 PAPOLG …
RNA splicing ,"Down","RNA splicing ","-8.1933",382,2.8e-12,"LUC7L CELF2 SFSWAP DHX8 DAZAP1 SART3 RBM7 MBNL3 XAB2 SNRPA RBFOX1 WBP11 RBM22 SF3B2 RBM41 GEMIN2 SRPK1 CIRBP HNRNPM SNRPD3 TFIP11 RTCB RBFOX2 PHF5A SRSF5 PRPF6 CRNKL1 CELF4 FMR1 RBM3 SNRNP70 SF3A2 PRX PRPF31 BUD31 DHX40 C1QBP LUC7L3 EFTUD2 PRPF19 PRPF40B MAGOHB SRSF9 SRSF3 NCBP2 SRSF7 SRSF4 SFPQ PRPF3 RBM25 HNRNPA2B1 SMU1 RBM19 SRSF6 SNR…
RNA splicing, via transesterification reactions ,"Down","RNA splicing, via transesterification reactions ","-7.6342",307,1.1e-10,"LUC7L CELF2 SFSWAP DHX8 DAZAP1 SART3 RBM7 MBNL3 XAB2 SNRPA RBFOX1 WBP11 RBM22 SF3B2 RBM41 GEMIN2 SRPK1 CIRBP HNRNPM SNRPD3 TFIP11 RBFOX2 PHF5A SRSF5 PRPF6 CRNKL1 CELF4 FMR1 RBM3 SNRNP70 SF3A2 PRPF31 BUD31 DHX40 C1QBP LUC7L3 EFTUD2 PRPF19 PRPF40B SRSF9 SRSF3 NCBP2 SRSF7…
RNA splicing, via transesterification reactions with bulged adenosine as nucleophile ,"Down","RNA splicing, via transesterification reactions with bulged adenosine as nucleophile ","-7.6003",304,1.1e-10,"LUC7L CELF2 SFSWAP DHX8 DAZAP1 SART3 RBM7 MBNL3 XAB2 SNRPA RBFOX1 WBP11 RBM22 SF3B2 RBM41 GEMIN2 SRPK1 CIRBP HNRNPM SNRPD3 TFIP11 RBFOX2 PHF5A SRSF5 PRPF6 CRNKL1 CELF4 FMR1 RBM3 SNRNP70 SF3A2 PRP…
MRNA splicing, via spliceosome ,"Down","MRNA splicing, via spliceosome ","-7.6003",304,1.1e-10,"LUC7L CELF2 SFSWAP DHX8 DAZAP1 SART3 RBM7 MBNL3 XAB2 SNRPA RBFOX1 WBP11 RBM22 SF3B2 RBM41 GEMIN2 SRPK1 CIRBP HNRNPM SNRPD3 TFIP11 RBFOX2 PHF5A SRSF5 PRPF6 CRNKL1 CELF4 FMR1 RBM3 SNRNP70 SF3A2 PRPF31 BUD31 DHX40 C1QBP LUC7L3 EFTUD2 PRPF19 PRPF40B SRSF9 SRSF3 NCBP2 SRSF7 SRSF4 SFPQ PRPF3 RBM25 HNRNPA2B1 …
NcRNA metabolic process ,"Down","NcRNA metabolic process ","-6.4472",487,8.5e-08,"LAS1L ELAC2 TSR3 LARS2 SNAPC1 TFB1M SARS NSUN2 METTL1 TRIT1 MRTO4 RIOK2 TARBP1 WDR18 KARS THUMPD1 IARS2 FTSJ1 EXOSC7 GTF3C1 EXOSC5 DIS3 DIMT1 SEPHS1 ESF1 AARS VARS PES1 RTCB TRMU DICER1 KIAA0391 RIOK3 INTS6 USB1 EARS2 MTFMT POP1 ERI1 SARS2 PIH1D1 TRMT1 POP4 RPS16 FBL GARS EXOSC3 INTS2 FTSJ3 UTP6 GAR1 PUS3 CARS NOP2 …
NcRNA processing ,"Down","NcRNA processing ","-5.985",333,1.5e-06,"LAS1L ELAC2 TSR3 TFB1M NSUN2 METTL1 TRIT1 MRTO4 RIOK2 TARBP1 WDR18 THUMPD1 FTSJ1 EXOSC7 EXOSC5 DIMT1 SEPHS1 ESF1 AARS PES1 RTCB TRMU DICER1 KIAA0391 RIOK3 INTS6 USB1 MTFMT POP1 ERI1 PIH1D1 TRMT1 POP4 RPS16 FBL EXOSC3 INTS2 FTSJ3 UTP6 GAR1 PUS3 NOP2 MDN1 BYSL THG1L DROSHA NOL10 THADA RPF1 ZNHIT6 EBNA1BP2 ERI3 NSUN4 HEATR1 EXOSC8 TR…
Ribonucleoprotein complex biogenesis ,"Down","Ribonucleoprotein complex biogenesis ","-5.906",410,1.8e-06,"LAS1L LUC7L TSR3 TFB1M RPL26L1 NOP16 CELF2 MRTO4 RIOK2 SFSWAP EIF4B WDR18 NLE1 EXOSC7 XAB2 MRPL22 XPO1 NUFIP1 RPS5 DIMT1 RBM22 RPL6 ESF1 RPLP0 GEMIN2 SRPK1 SNRPD3 PES1 RPL3 PRPF6 CRNKL1 CELF4 RIOK3 ERI1 PIH1D1 SF3A2 POP4 RPS16 FBL RPS19 EIF4H EXOSC3 EIF3A BCCIP NUP88 C1QBP FTSJ3 UTP6 LUC7L3 …
Nuclear-transcribed mRNA catabolic process ,"Down","Nuclear-transcribed mRNA catabolic process ","-5.7186",190,9.1e-06,"UPF1 SAMD4A EDC4 MRTO4 SMG6 EXOSC7 EXOSC5 TNRC6C TNRC6A TNRC6B SMG9 EXOSC3 DCPS EXOSC8 EXOSC9 UPF3B PCID2 HELZ2 EXOSC2 DHX34 PAN2 NCBP1 PARN POLR2D PNLDC1 DCP1B UPF2 PAN3 PELO CNOT8 SMG1 PRPF18 PATL1 POLR2G DCP2 LSM1 EXOSC4 SAMD4B EDC3 PNRC2 CNOT7 SKIV2L EXOSC6 PATL2 RBM8A DCP1A…
MRNA catabolic process ,"Down","MRNA catabolic process ","-5.5435",327,1.2e-05,"UPF1 SAMD4A EDC4 MRTO4 SMG6 EXOSC7 EXOSC5 TNRC6C TNRC6A DAZL HNRNPM TNRC6B RBM23 ZC3H14 FMR1 MYEF2 SMG9 EXOSC3 DCPS FXR1 EXOSC8 TARDBP EXOSC9 UPF3B PCID2 FXR2 HELZ2 EXOSC2 RBM38 DHX34 SYNCRIP PAN2 NCBP1 PNPT1 PARN POLR2D PNLDC1 DCP1B UPF2 ZFP36L2 PAN3 PELO CARHSP1 CNOT8 SMG1 PRPF18 PATL1 POLR2G CSDC2 DCP2 LSM1 HNRNPA0…
Protein targeting ,"Down","Protein targeting ","-5.1651",382,7.4e-05,"USP36 CSNK2A2 LMAN1 HUWE1 RNF31 SH3GLB1 HPS4 UBE2D3 HTRA2 RHOU RAC2 NPEPPS SAE1 PINK1 UBE2J2 VPS11 FZD5 BAP1 MICALL2 ABLIM3 ATG13 ARIH2 UBE2L3 UBL5 SREBF2 LEPROT M6PR SEC62 ZDHHC6 SEC63 MIPEP PEX3 ZFYVE16 VPS13D SEC61A1 AP3D1 SEC61A2 NEDD4 TIMM21 TIMM13 PMM1 VTI1B ZDHHC15 LONP2 ZDHHC2 GDAP1 SGTA TIMM44 TIMM50 PMPCB SEC61B GOSR2…
Keratinization ,"Up","Keratinization ","7.8675",147,9e-10,"KRT2 CYP26B1 TGM1 CASP14 CNFN PPL TGM3 KRT17 PPHLN1 ABCA12 TCHH LCE2B SPRR2G LCE3D IVL SPRR3 SPRR2D TMEM79 EVPL SPRR1B SPRR1A LCE1D SFN SHARPIN SPRR4 KRTAP6-1 LCE3A LCE3E LCE5A LCE1E KRT16 LCE1A LCE4A LCE2A LCE2C LCE2D KAZN LCE1B SPRR2B LCE1C HRNR LOR SPRR2E LCE6A LCE1F SPRR2A LCE3C SPRR2F CDH3 CDSN KRT33A CAPN1 DSG2 PRSS8 PKP2 PKP1 KRT31…
Keratinocyte differentiation ,"Up","Keratinocyte differentiation ","7.357",217,2.8e-09,"ERRFI1 ANXA1 ST14 LCE2B LCE3D SPRR3 SPRR2D CASP3 SPRR1B SPRR1A LCE1D SPRR4 LCE3A LCE3E LCE5A LCE1E LCE1A LCE4A LCE2A LCE2C LCE2D LCE1B SPRR2B LCE1C C1orf68 LOR PRR9 SPRR2E LCE1F SPRR2A LCE3C SPRR2F GRHL2 TGM1 DSP CSTA HOXA7 SCEL NOTCH1 IVL EVPL KRT2 TRIM16 TXNIP CYP26B1 PAX6 TP63 TSG101 FOSL2 IFT74 STK4 CASP14…
Epidermal cell differentiation ,"Up","Epidermal cell differentiation ","7.1393",262,2.9e-09,"SLC4A7 ERRFI1 OVOL2 ANXA1 ST14 LCE2B ERCC3 LCE3D SPRR3 SPRR2D CASP3 SPRR1B SPRR1A LCE1D OVOL1 SPRR4 MAFF LCE3A LCE3E LCE5A LCE1E LCE1A PDZD7 LCE4A LCE2A LCE2C LCE2D LCE1B SPRR2B MAFG LCE1C C1orf68 LOR PRR9 SPRR2E LCE1F SPRR2A LCE3C SPRR2F PITX2 GRHL2 TGM1 DSP SFRP4 GLI1 CSTA HOXA7 BMP4 SPINK5 SCEL NOTCH1 …
Epidermis development ,"Up","Epidermis development ","7.086",363,2.9e-09,"SLC4A7 ERRFI1 OVOL2 KLK14 ANXA1 ST14 LCE2B ERCC3 LCE3D SPRR3 SPRR2D CASP3 SPRR1B SPRR1A LCE1D OVOL1 SPRR4 MAFF LCE3A LCE3E LCE5A LCE1E LCE1A PDZD7 LCE4A LCE2A LCE2C LCE2D KRTDAP LCE1B SPRR2B MAFG LCE1C C1orf68 LOR PRR9 SPRR2E LCE1F SPRR2A LCE3C SPRR2F PITX2 GAL GRHL2 GNAS TGM1 TGFB2 DSP SFRP4 GLI1 CSTA HOXA7 INHBA BMP4 SPIN…
Response to bacterium ,"Up","Response to bacterium ","7.0693",456,2.9e-09,"NOS2 SLC11A1 NR1H3 CXCL2 NOS1 LYZ NLRC4 GGT1 CD86 CD274 CD80 CXCL6 IL1B IL37 JUND GGT2 CD180 IL36G IL1RN IL36A IL36RN IL36B IL1F10 TLR4 CXCL9 CXCL13 TNFRSF14 FCER1G PGLYRP3 PGLYRP2 PGLYRP4 CXCL3 CXCL5 PPBP PF4 CXCL1 NOS3 NOD2 LPO KLK5 KLK7 CXCL10 CXCL11 CD14 JUNB DEFB4A GNG12 TLR1 TLR6 NLRP6 DEFB4B JUN IRAK1 SHPK MPEG1 PDC…
Skin development ,"Up","Skin development ","7.0291",325,3.4e-09,"DSP COL1A1 ERRFI1 ANXA1 FLG2 FLG ST14 LCE2B LCE3D SPRR3 SPRR2D CASP3 SPRR1B SPRR1A LCE1D SPRR4 LCE3A LCE3E LCE5A LCE1E LCE1A LCE4A LCE2A LCE2C LCE2D LCE1B SPRR2B LCE1C HRNR C1orf68 LOR PRR9 SPRR2E COL5A2 LCE1F SPRR2A LCE3C SPRR2F GAL GRHL2 GNAS TGM1 TGFB2 CSTA HOXA7 INHBA FST SCEL NOTCH1 IVL EVPL KRT9 KRT2 HPSE TRIM16 TXNIP CYP26B1 …
Cornification ,"Up","Cornification ","6.5288",101,5e-07,"CYP26B1 CASP14 TMEM79 CDSN KRT33A CAPN1 DSG2 PRSS8 PKP2 PKP1 TGM1 KRT31 DSP TGM5 KRT23 KRT37 KRT32 KRT18 PERP PPL CSTA PI3 CAPNS1 KRT36 KRT17 KLK14 KRT34 KRT33B SPINK5 DSC2 DSG3 DSG1 DSC3 DSC1 KRT85 KRT7 KRT71 PCSK6 FURIN FLG PKP4 ST14 TCHH SPRR2G KRT84 KRT82 LCE3D IVL SPRR3 SPRR2D KLK5 KLK13 KRT80 KRT1 EVPL SPRR1B SPRR1A KRT8 KRT78 KRT86 K…
Humoral immune response ,"Up","Humoral immune response ","6.5209",145,2e-07,"TRAF3IP2 CXCL2 C1QBP CXCL6 MASP1 CXCL9 TNFRSF21 IFNA5 CXCL13 PGLYRP3 PGLYRP2 PGLYRP4 CXCL3 CXCL5 PPBP PF4 CXCL1 KLK5 SCARA3 KLK7 CXCL10 CXCL11 IFNE IGLL5 BST1 IL6 CFH LTF FAM3A CTSG RPS19 GAPDH GNLY C4BPB SLPI HIST1H2BJ FCN3 SUSD4 SERPING1 FAU RPL30 FCN2 S100A9 S100A12 DEFB1 RNASE7 PHB RNASE6 MUC7 A2M HIST1H2BC CCL13 PLA…
Defense response to bacterium ,"Up","Defense response to bacterium ","6.0546",144,1.8e-06,"NOS2 LYZ NLRC4 TLR4 TNFRSF14 FCER1G PGLYRP3 PGLYRP2 PGLYRP4 NOD2 LPO KLK5 KLK7 DEFB4A DEFB4B MPEG1 IGLL5 IL23R SELP DEFB132 STAB1 LTF CYBA CTSG CHGA RPS19 NOD1 IL23A DROSHA FOXP1 GNLY SLPI HIST1H2BJ ROMO1 LBP ANKRD17 LACRT STAB2 TLR2 ANXA3 LCN2 FAU CXCL13 RPL30 FCN2 SIGLEC11 HMGB2 F2RL1 DEFB1 RNASE7 RNASE6 …
Leukocyte migration ,"Up","Leukocyte migration ","6.0289",368,8e-07,"CX3CL1 CCL26 F7 STK10 CXCL2 CCL22 CCL17 CCL24 CCL7 CCL2 CCL8 CCR6 VEGFA PODXL2 CCL20 PGF CXCL6 IL1B IL37 RAC2 MTUS1 ANXA1 LRCH1 RAC1 IL36G IL1RN IL36A IL36RN IL36B IL1F10 CCL21 CXCL9 XCL1 XCL2 VEGFC CXCL13 TNFRSF14 FCER1G CXCL16 CXCR1 CXCL3 CXCL5 PPBP PF4 CXCL1 CXCL10 CXCL11 SCG2 CCL19 VEGFB CMKLR1 CXCR2 CCL13 GPSM3 CCL5 CCL3 CC…
Cell chemotaxis ,"Up","Cell chemotaxis ","5.8316",244,2.5e-06,"CX3CL1 CCL26 F7 CXCL2 CCL22 CCL17 CCL24 CXCL12 CCL7 CCL2 CCL8 CCR6 VEGFA CCL20 PGF CCRL2 CCR2 CXCR4 CXCL6 IL1B IL37 CCR7 MTUS1 SAA2 ANXA1 IL36G IL1RN IL36A IL36RN IL36B IL1F10 CCL21 CXCL9 XCL1 XCL2 SAA4 VEGFC CXCL13 FCER1G CCR5 CXCL16 CXCR1 CXCL3 CXCL5 PPBP PF4 CXCL1 CCR1 CX3CR1 CXCL10 CXCL11 DEFB4A SCG2 CXCR6 CCL19 SAA1 VEGFB XCR1 CM…
Defense response to other organism ,"Up","Defense response to other organism ","5.8274",344,2.2e-06,"NOS2 MAVS OAS1 LYZ NLRC4 SAMHD1 TLR8 BNIP3L IFIT3 IFIT2 APOBEC3F BST2 OASL TLR4 HERC5 IFITM3 LRSAM1 IFIT5 SLFN13 MX1 TNFRSF14 FCER1G PGLYRP3 PGLYRP2 PGLYRP4 NOD2 LPO KLK5 KLK7 DEFB4A SLFN11 DEFB4B MX2 TMEM173 IFITM2 IFIT1 IFITM1 TLR7 MPEG1 TLR9 APOBEC3D APOBEC3C IGLL5 IL23R SELP DEFB132 MAP3K14 ST…
Antimicrobial humoral response ,"Up","Antimicrobial humoral response ","5.7848",63,2.2e-05,"CXCL2 CXCL6 CXCL9 CXCL13 PGLYRP3 PGLYRP2 PGLYRP4 CXCL3 CXCL5 PPBP PF4 CXCL1 KLK5 KLK7 CXCL10 CXCL11 LTF FAM3A CTSG RPS19 GAPDH GNLY SLPI HIST1H2BJ FAU RPL30 S100A9 S100A12 DEFB1 RNASE7 RNASE6 MUC7 HIST1H2BC CCL13 PLA2G6 HIST2H2BE ELANE HIST1H2BK RPL39 KRT6A HIST1H2BG HIST1H2BE HIST1H2BF HIST1H2BI BCL3 PPP2…
Regulation of signaling receptor activity ,"Up","Regulation of signaling receptor activity ","5.6365",348,5.2e-06,"NPTX2 AKAP9 NPTXR GPRC5A CACNG4 CBL CBLB ANXA3 CBLC CRHBP ZFYVE28 SHANK1 SHANK2 SHISA6 HMGB1 ARC SHISA9 HFE BUD31 SERPINE1 FBXW7 ERRFI1 PLAU CGA EGF CNIH3 TAF1 ITGB1 ADRA2A ADAM17 BICD1 TGFA NETO1 PSCA PCSK9 SOCS5 CNIH2 SOCS4 LYNX1 EPGN ADRA2C ZGPAT ADRA2B CRLF1 CX3CL1 CCL26 IL32 MAP…
Leukocyte chemotaxis ,"Up","Leukocyte chemotaxis ","5.6223",182,8.6e-06,"CX3CL1 CCL26 F7 CXCL2 CCL22 CCL17 CCL24 CCL7 CCL2 CCL8 CCR6 VEGFA CCL20 PGF CXCL6 IL1B IL37 MTUS1 ANXA1 IL36G IL1RN IL36A IL36RN IL36B IL1F10 CCL21 CXCL9 XCL1 XCL2 VEGFC CXCL13 FCER1G CXCL16 CXCR1 CXCL3 CXCL5 PPBP PF4 CXCL1 CXCL10 CXCL11 SCG2 CCL19 VEGFB CMKLR1 CXCR2 CCL13 GPSM3 CCL5 CCL3 CCL23 CCL16 CCL4 CCL18 CCL14 CCR7 IL…
Adaptive immune response ,"Up","Adaptive immune response ","5.319",312,2.2e-05,"BTK PVR TXK BMX RIPK2 IL23A ULBP1 ITK SASH3 ULBP2 ULBP3 NDFIP1 ANXA1 TEC HLA-F IL18BP BCL10 TNFRSF21 IFNA5 CD226 CD8A RAET1L CD1D CD1A CD1C CD1B CD1E FCER1G IL6R RAET1E SYK GAPT MICA IFNE IL27 RAET1G MICB HLA-G DENND1B IGLL5 CD46 IL1B IL6ST XCL1 FOXP3 TP53BP1 TFRC CEACAM1 SIRT1 IL12RB1 CD81 IL1R1 IL18R1 MAD2L2 CD160 L…
T cell activation ,"Up","T cell activation ","4.9963",397,1e-04,"CD4 PAG1 SIRPG IL12RB1 SIRPB1 JAK3 TNFSF8 DUSP3 CD5 IL23A ITK CD86 PLA2G2D CD274 CD80 TNFSF9 NDFIP1 IL6ST ANXA1 MARCH7 SIT1 LEF1 HSPD1 TNFRSF21 IFNA5 CD8A THY1 TNFRSF14 PLA2G2F FCER1G CD3G IL6R TNFAIP8L2 SYK CD3D TIGIT LCK IFNE TNFRSF4 ADA IL27 BLM PDCD1LG2 SIRPA CD3E LAT CCR7 IL23R ZFPM1 IGF1 CD44 FOXP3 TFRC CEACAM1 CD209 XBP1 CD40…
Leukocyte cell-cell adhesion ,"Up","Leukocyte cell-cell adhesion ","4.9887",285,0.00011,"PAG1 SIRPG IL12RB1 SIRPB1 JAK3 DUSP3 CD5 IL23A CD86 PODXL2 PLA2G2D CD274 CD80 TNFSF9 NDFIP1 IL6ST ANXA1 MARCH7 TNFRSF21 THY1 TNFRSF14 PLA2G2F IL6R TNFAIP8L2 SYK TIGIT BLM PDCD1LG2 SIRPA IL23R SELE IGF1 FOXP3 ROCK1 TFRC CEACAM1 CD209 XBP1 BMP7 CD40LG CD276 CAV1 CXCL12 CD81 SELPLG ZAP70 ITGA4 IGFBP2 CD160 CD46 …
Response to lipopolysaccharide ,"Up","Response to lipopolysaccharide ","4.9291",268,0.00015,"NOS2 SLC11A1 NR1H3 CXCL2 NOS1 GGT1 CD86 CD274 CD80 CXCL6 IL1B IL37 JUND GGT2 CD180 IL36G IL1RN IL36A IL36RN IL36B IL1F10 CXCL9 CXCL13 CXCL3 CXCL5 PPBP PF4 CXCL1 NOS3 CXCL10 CXCL11 CD14 JUNB GNG12 JUN IRAK1 SHPK PDCD1LG2 TLR4 SELP UPF1 CX3CL1 LTF CD6 CPS1 TNIP3 TAB2 RHOA OTUD5 SCARB1 XBP1 CTSG PYCARD CACTI…
GO_KEGG_process
,"Direction","Pathways","statistic","nGenes","adj.Pval","Genes"
Spliceosome,"Down","Spliceosome","-4.2587",118,0.0052,"PQBP1 ALYREF SF3B4 SMNDC1 BCAS2 SF3A1 PPIE PPIH CHERP SLU7 PRPF8 USP39 SRSF10 TXNL4A TCERG1 SRSF8 SF3A3 SF3B2 SNRNP27 LSM6 DDX42 U2AF2 HNRNPA1L2 CCDC12 ZMAT2 DDX5 DHX8 DHX15 U2AF1L4 HNRNPA3 PUF60 NCBP2 SNW1 ACIN1 SNRNP200 U2SURP SF3B3 SF3B1 LSM5 PRPF6 PRPF40B SYF2 PRPF31 LSM3 RBMX PRPF19 TRA2A HNRNPA1 HNRNPC HNRNPK HNRNPU HSPA2 HSPA6 HSPA8 MA…
RNA transport,"Down","RNA transport","-3.9334",142,0.0083,"SNUPN ALYREF EIF1 POP7 SRRM1 SAP18 EIF1B PRMT5 TACC3 NXF1 RPP30 RPP38 PAIP1 NUP50 POP4 RPP40 RNPS1 POP1 NUPL2 RPP14 STRAP DDX20 XPOT CLNS1A NUP35 PABPC4L RPP25L PABPC5 EEF1A1 EEF1A2 EIF1AX EIF2S1 EIF2B1 EIF2S3 EIF4A2 EIF4B EIF4E EIF4EBP1 EIF4EBP2 EIF4G1 EIF4G2 EIF5 CASC3 NCBP2 ACIN1 NUP205 CYFIP1 NUP210 NUP160 FMR1 NUP188 NUP62 GEMIN5 UPF…
MRNA surveillance pathway,"Down","MRNA surveillance pathway","-3.9304",78,0.0083,"ALYREF SRRM1 SAP18 NXF1 HBS1L CPSF4 PAPOLA RNPS1 CLP1 NUDT21 CPSF6 MSI2 PABPC4L PABPC5 CSTF1 CSTF2 CSTF3 ETF1 CASC3 NCBP2 ACIN1 SMG1 CSTF2T SMG6 SMG5 GSPT2 UPF2 DAZAP1 PABPC1 SSU72 NXT1 GSPT1 CPSF1 MAGOH MSI1 NCBP1 PABPC3 PCF11 CPSF3 PELO CPSF2 PNN PPP1CA PPP1CB PPP1CC PPP2R3C MAGOHB PPP2CA PPP2CB PPP2R1A PPP2R1B PP…
Ribosome,"Down","Ribosome","-3.7316",123,0.01,"MRPL28 MRPL3 RPL35 MRPL10 RPL22L1 FAU MRPL21 RPL13A RPL36 MRPL13 MRPL18 MRPL15 MRPL22 RPSA RPL10A MRPS16 MRPS18C RPS27L MRPL2 MRPL4 MRPS7 MRPS2 RPL26L1 RSL24D1 MRPL30 MRPL27 MRPL35 MRPS17 MRPS21 MRPL16 MRPL20 MRPS18A MRPS10 RPL3 RPL4 RPL5 RPL6 RPL7 RPL8 RPL9 RPL10 RPL11 RPL12 RPL13 RPL15 RPL17 RPL18 RPL18A RPL19 RPL21 RPL22 RPL23A MRPL23 RPL24 RPL26 …
RNA degradation,"Down","RNA degradation","-2.9389",64,0.11,"MPHOSPH6 C1D TOB2 LSM6 EXOSC8 DIS3L EXOSC6 NUDT16 PABPC4L PABPC5 PNLDC1 DDX6 DCP2 DHX36 DCP1B ENO1 ENO2 ENO3 PATL1 XRN2 DIS3 EXOSC7 CNOT1 EXOSC2 EDC4 LSM5 CNOT6L PAN3 CNOT10 PABPC1 LSM1 LSM3 DCPS CNOT7 HSPA9 HSPD1 ENO4 CNOT2 CNOT4 PABPC3 PARN EXOSC3 EXOSC1 LSM7 PFKL PFKM PFKP EXOSC9 EXOSC10 XRN1 EXOSC4 DCP1A EXOSC5 CNOT6 BTG1 BTG2 EDC3 P…
Ubiquitin mediated proteolysis,"Down","Ubiquitin mediated proteolysis","-2.8639",125,0.11,"SAE1 HUWE1 STUB1 UBE4B ANAPC10 PIAS3 UBE2E3 WWP1 WWP2 UBE2C ERCC8 UBE2J2 UBE2QL1 UBE2F UBE2U DDB1 DDB2 UBOX5 TRIM32 RHOBTB2 FBXW11 MGRN1 NEDD4L CBLC PPIL2 CDC26 ANAPC13 RCHY1 HERC4 FBXO2 FBXW8 FBXO4 UBE2S PRPF19 ANAPC2 ANAPC4 UBE2K BIRC2 BIRC3 XIAP NHLRC1 MDM2 MAP3K1 MID1 TRIM37 NEDD4 FZR1 UBR5 ANAPC5 ANAPC…
Lysine degradation,"Down","Lysine degradation","-2.8241",47,0.12,"DLD DLST ECHS1 EHHADH EZH1 EZH2 ALDH2 ALDH1B1 ALDH9A1 ALDH3A2 SETD1B COLGALT2 GCDH SETD2 HADHA HADH ACAT1 ACAT2 KMT2A ALDH7A1 AADAT PIPOX PLOD1 PLOD2 TMLHE DHTKD1 ASH1L KMT2E KMT2C SETMAR NSD1 SUV39H1 PRDM2 COLGALT1 SUV39H2 EHMT1 CAMKMT KMT2D SETD7 SETDB2 SETD3 BBOX1 DOT1L PLOD3 PRDM6 SETD1A KMT2B"
Herpes simplex virus 1 infection,"Down","Herpes simplex virus 1 infection","-2.8104",410,0.11,"ZNF730 ZNF717 ZNF605 ZNF783 ZNF559-ZNF177 ZNF891 ZNF256 ALYREF ZNF443 ZNF267 TAB1 NXF1 ZNF211 ZNF234 ZNF273 ZNF460 ZNF268 ZNF275 SRSF8 ZNF257 CHUK ZNF554 ZNF689 ZNF354B ZNF641 ZNF816 ZNF543 ZNF813 ZNF440 ZNF57 ZNF792 ZNF684 ZNF786 ZFP28 ZFP90 ZNF597 ZNF785 ZNF688 ZNF480 ZNF534 ZNF418 ZNF417 ZNF548 ZNF56…
Basal transcription factors,"Down","Basal transcription factors","-2.5903",33,0.2,"TAF6L TAF8 ERCC2 ERCC3 TAF5L GTF2A1 GTF2A2 GTF2B GTF2E1 GTF2E2 GTF2F1 GTF2F2 GTF2H1 GTF2H3 GTF2I GTF2H5 MNAT1 TAF9B TAF7L TAF1 TAF2 TAF4B TAF5 TAF6 TAF7 TAF10 TAF11 TAF12 TAF13 TBP TAF3 CCNH TBPL1"
Mitophagy,"Down","Mitophagy","-2.5639",60,0.2,"CALCOCO2 CITED2 GABARAP GABARAPL2 FUNDC1 CSNK2A1 CSNK2A2 CSNK2B E2F1 PGAM5 RRAS2 MRAS FOXO3 GABARAPL1 BCL2L13 CSNK2A3 ATG9B TBK1 HIF1A HRAS JUN KRAS NBR1 MITF ATF4 NRAS FIS1 TOMM7 RHOT1 AMBRA1 MFN1 MAPK8 MAPK9 MAPK10 RELA BCL2L1 RRAS TBC1D15 PINK1 BNIP3 BNIP3L SP1 SRC TFE3 TP53 UBB RAB7A ATG9A TFEB TBC1D17 ULK1 USP30 BECN1 SQSTM1 TAX1BP1 RHOT2 USP8 E…
Systemic lupus erythematosus,"Up","Systemic lupus erythematosus","6.5386",92,1e-07,"HIST4H4 HIST3H2BB CTSG FCGR1A FCGR2A FCGR3A FCGR3B GRIN2A GRIN2B HIST1H2AE HIST1H2AD H2AFX H2AFZ HIST1H2BD HIST1H2BB H3F3A H3F3B HLA-DRA HLA-DRB1 HLA-DRB5 HIST2H2AB IL10 H3F3C HIST2H2BF H2AFY2 H2AFJ HIST2H3D SNRPB SNRPD1 SNRPD3 TRIM21 SSB C1QA C1QB C1QC C1R C1S C3 HIST2H2AA4 C5 C6 C7 C8G ACTN4 HIST1H4I HIST1H2AK H…
Cytokine-cytokine receptor interaction,"Up","Cytokine-cytokine receptor interaction","5.5338",186,5.7e-06,"CCL26 CXCL13 CXCR6 TNFSF13B CCL27 EDAR IL24 IL17F TNFRSF13C CCR1 CCR3 CCR4 CCR5 CCR6 CCR7 CCR8 CNTF CNTFR ACVR1C IL17RE IL31RA CSF1 CSF1R CSF2RB CSF3 CSF3R IL34 CTF1 IL23R CX3CR1 IFNLR1 EDA EPO EPOR CLCF1 IL17RA IL27 IL36RN MSTN GDF9 GDF10 AMH GHR IL36B IL37 IL36A IL17C TNFRSF21 XCR1 CXCR3 C…
Alcoholism,"Up","Alcoholism","4.1755",143,0.002,"HDAC5 CREB3 CAMKK2 GNB5 ADCY5 GRIN3A HIST4H4 HIST3H2BB ADORA2A ADORA2B CREB1 ATF2 CREB3L4 CALML6 DDC DRD1 DRD2 SLC29A1 FOSB SHC2 GNAI1 GNAI2 GNAI3 GNAO1 GNAS GNB1 GNB2 GNB3 GNG4 GNG5 GNG7 GNG10 GNG11 GNGT2 GRB2 GRIN1 GRIN2A GRIN2B GRIN2C GRIN2D HIST1H2AE HIST1H2AD H2AFX H2AFZ HIST1H2BD HIST1H2BB H3F3A H3F3B HDAC1 HDAC2 HIST2H2AB HRAS ARAF KRAS SHC4…
Neuroactive ligand-receptor interaction,"Up","Neuroactive ligand-receptor interaction","3.917",166,0.0041,"LPAR6 CALCRL NMUR1 CYSLTR1 CGA NMU NPFFR2 UTS2 CHRM1 CHRM2 CHRM3 CHRM4 CHRNA1 CHRNA2 CHRNA3 CHRNA5 CHRNB1 CHRNB2 CHRNB4 CHRNE ADCYAP1 GRIN3A ADCYAP1R1 LTB4R CNR1 CNR2 ADM ADORA1 ADORA2A ADORA2B CRHR2 ADORA3 ADRA1A ADRA2A ADRA2B CTSG ADRA2C ADRB1 ADRB2 GPR156 DRD1 DRD2 AGT AGTR1 APLNR S1PR1 L…
Staphylococcus aureus infection,"Up","Staphylococcus aureus infection","3.8204",35,0.01,"DEFB1 DSG1 FCGR1A FCGR2A FCGR2B FCGR3A FCGR3B FPR1 FPR2 FPR3 CFH HLA-DRA HLA-DRB1 HLA-DRB5 ICAM1 CFI IL10 ITGAL ITGAM ITGB2 KRT10 MASP1 PTAFR CFB SELP SELPLG C1QA C1QB C1QC C1R C1S C3 C3AR1 C5 C5AR1"
Cell adhesion molecules (CAMs),"Up","Cell adhesion molecules (CAMs)","3.4566",104,0.017,"CDH3 CDH5 CD226 CLDN16 CNTN1 CLDN4 CLDN3 CLDN7 CLDN23 VCAN CTLA4 CLDN19 IGSF11 TIGIT ALCAM NLGN4Y NTNG1 NLGN1 NFASC ICOSLG CADM1 CLDN15 NEGR1 CLDN17 GLG1 CD274 ICOS HLA-C HLA-DRA HLA-DRB1 HLA-DRB5 ICAM1 ICAM2 ICAM3 ITGA6 ITGA4 ITGA9 ITGAL ITGAM ITGAV ITGB1 ITGB2 ITGB7 ITGB8 L1CAM MPZ NCAM1 NCAM2 NEO1 NRCAM CL…
Hematopoietic cell lineage,"Up","Hematopoietic cell lineage","3.3741",64,0.022,"CR1 CSF1 CSF1R CSF3 CSF3R CD55 EPO EPOR FCER2 FCGR1A FLT3 FLT3LG GP1BA ANPEP HLA-DRA HLA-DRB1 HLA-DRB5 IL1A IL1B IL1R1 IL2RA IL4R IL5RA IL6 IL6R IL7 IL7R IL11 IL11RA ITGA6 ITGA1 ITGA2 ITGA2B ITGA3 ITGA4 ITGA5 ITGAM ITGB3 KIT KITLG MME TFRC THPO IL1R2 CD1A CD1B CD1C CD1D CD1E CD2 CD3D CD3E CD3G CD4 CD5 CD7 CD8A CD8B CD…
IL-17 signaling pathway,"Up","IL-17 signaling pathway","3.0201",70,0.061,"CEBPB TRAF3IP2 IL17F CHUK IL17RE MAPK14 CSF3 ELAVL1 TAB2 FOS FOSB IL17RA TAB3 IL17C TBK1 CXCL1 CXCL2 CXCL3 GSK3B USP25 HSP90AA1 HSP90AB1 IKBKB IL1B IL6 IL17A CXCL10 JUN JUND LCN2 MMP1 MMP3 MMP9 MMP13 NFKB1 NFKBIA ANAPC5 IL17D IL17RB MAPK1 MAPK3 MAPK4 MAPK6 MAPK7 MAPK8 MAPK11 MAPK9 MAPK10 MAPK13 PTGS2 RELA S100A7 S100A8 S100…
Rheumatoid arthritis,"Up","Rheumatoid arthritis","2.8582",61,0.088,"TCIRG1 TNFSF13B CSF1 CTLA4 CTSK ATP6V0E2 FLT1 FOS ATP6V0A2 ATP6V1C2 ANGPT1 CXCL1 HLA-DRA HLA-DRB1 HLA-DRB5 ICAM1 IL1A IL1B IL6 IL11 IL15 IL17A IL18 ITGAL ITGB2 JUN MMP1 MMP3 ATP6V0A4 ATP6V1D IL23A ATP6V1H ATP6V1A ATP6V1B1 ATP6V1B2 ATP6V0C ATP6V1C1 ATP6V1E1 ATP6V0B ATP6V1G2 ATP6V0A1 ATP6AP1 ACP5 CCL2 CCL3 CCL5 CCL20 CXCL6 CXCL5 CX…
Inflammatory bowel disease (IBD),"Up","Inflammatory bowel disease (IBD)","2.8228",39,0.094,"IL23R GATA3 TBX21 HLA-DRA HLA-DRB1 HLA-DRB5 IFNGR1 IFNGR2 IL1A IL1B IL2RG IL4R IL6 IL10 IL12A IL12RB1 IL12RB2 IL17A IL18 JUN SMAD2 SMAD3 MAF NFATC1 NFKB1 IL21R FOXP3 IL23A RELA RORA RORC NOD2 STAT1 STAT3 STAT4 STAT6 TGFB2 TGFB3 TLR2 TLR4 TLR5 IL18RAP"
Amoebiasis,"Up","Amoebiasis","2.6595",79,0.12,"LAMC3 ADCY1 COL1A1 COL1A2 COL3A1 COL4A1 COL4A2 COL4A3 COL4A4 COL4A5 COL4A6 CTSG SERPINB1 LAMB4 PLCB1 FN1 GNA11 GNA15 GNAL GNAQ GNAS LAMA1 CXCL1 HSPB1 IL1B IL1R1 IL6 IL10 IL12A ITGAM ITGB2 ARG1 ARG2 LAMA2 LAMA3 LAMA4 LAMA5 LAMB1 LAMB2 LAMB3 LAMC1 LAMC2 NFKB1 NOS2 SERPINB6 SERPINB9 SERPINB10 SERPINB13 PIK3CA PIK3CB PIK3CD PIK3R1 PIK3R2 PLCB2 PLCB3 PLCB…
Chemokine signaling pathway,"Up","Chemokine signaling pathway","2.5192",153,0.15,"RASGRP2 CCL26 VAV3 CXCL13 CXCR6 GNB5 ADCY1 ADCY2 CCL27 ADCY3 ADCY5 ADCY6 ADCY7 ADCY8 CHUK ADCY9 CCR1 CCR3 CCR4 CCR5 CCR6 CCR7 CCR8 GRK7 CRK CRKL PIK3R6 CX3CR1 DOCK2 ADCY4 AKT1 AKT2 PTK2B FGR FOXO3 PLCB1 PIK3R5 SHC2 GNAI1 GNAI2 GNAI3 GNB1 GNB2 GNB3 GNG4 GNG5 GNG7 GNG10 GNG11 GNGT2 XCR1 CXCR3 GRK4 GRK5 GRK6 GRB2 CXCL1…
Complement and coagulation cascades,"Up","Complement and coagulation cascades","2.5002",47,0.15,"VSIG4 CLU CR1 CD55 F2R F2RL2 F3 F5 F7 F8 F10 F12 F13A1 CFH CFI ITGAM ITGAX ITGB2 KLKB1 CD46 SERPINE1 SERPINB2 SERPINA5 PLAT PLAU PLAUR PROS1 MASP1 BDKRB1 BDKRB2 CFB TFPI THBD SERPING1 C1QA C1QB C1QC C1R C1S C3 C3AR1 C4BPB C5 C5AR1 C6 C7 C8G VTN VWF F2RL3"
JAK-STAT signaling pathway,"Up","JAK-STAT signaling pathway","2.4822",112,0.15,"STAM2 CDKN1A PIAS3 IL24 CISH IL22RA2 SOCS4 CNTF CNTFR CREBBP CSF2RB CSF3 CSF3R CTF1 IL23R IFNLR1 EGF EGFR EP300 EPO EPOR AKT1 AKT2 FHL1 MTOR GHR GRB2 IL19 SOCS7 AOX1 HRAS IFNE IFNA5 IFNAR1 IFNAR2 IFNGR1 IFNGR2 IL2RA IL2RB IL2RG IL4R IL5RA IL6 IL6R IL6ST IL7 IL7R IL10 IL10RA IL10RB IL11 IL11RA IL12A IL12RB1 IL12RB2 IL1…
Malaria,"Up","Malaria","2.4483",37,0.15,"COMP CR1 CSF3 GYPC HBA1 HBA2 HBB HGF ICAM1 IL1B IL6 IL10 IL12A IL18 ITGAL ITGB2 KLRB1 LRP1 MET MYD88 PECAM1 TLR9 CCL2 SDC1 SDC2 SELE SELP TGFB2 TGFB3 THBS1 THBS2 THBS3 THBS4 TLR2 TLR4 VCAM1 CD36 CD40 CD40LG"
Retinol metabolism,"Up","Retinol metabolism","2.4244",46,0.15,"DHRS9 UGT2B11 DHRS4 UGT2A1 ADH1B ADH1C ADH4 ADH5 ADH6 ADH7 RDH12 CYP1A1 CYP1A2 CYP3A7 CYP2B6 CYP2C8 CYP2C9 CYP2C18 RDH10 CYP3A4 CYP3A5 CYP4A11 AWAT2 CYP26A1 SDR16C5 ALDH1A1 CYP4A22 CYP2S1 AOX1 DHRS4L2 CYP27C1 RDH11 UGT2B28 UGT1A10 UGT1A8 UGT1A7 UGT1A6 UGT1A5 UGT1A9 UGT1A4 UGT1A1 UGT1A3 RETSAT CYP26B1 RDH5 RPE65 UGT2B7 PNPLA4 RDH16 HSD…
Pertussis,"Up","Pertussis","2.4233",60,0.15,"CFL1 CFL2 NLRP3 TIRAP MAPK14 CALML6 FOS LY96 GNAI1 GNAI2 GNAI3 PYCARD IRF8 IL1A IL1B IL6 IL10 IL12A IRAK1 IRF1 IRF3 ITGA5 ITGAM ITGB1 ITGB2 JUN RHOA MYD88 NFKB1 NOS2 IRAK4 IL23A CALML5 MAPK1 MAPK3 MAPK8 MAPK11 MAPK9 MAPK10 MAPK13 RELA MAPK12 CXCL6 CXCL5 TLR4 SERPING1 C1QA C1QB C1QC C1R C1S C3 TRAF6 C4BPB C5 CALM1 CALM2 CALM3 CALML3 CASP1 CASP3 CASP7 CA…
Tuberculosis,"Up","Tuberculosis","2.2767",140,0.2,"TCIRG1 TLR6 CEBPB CEBPG MALT1 CORO1A TIRAP PLK3 CR1 CREB1 CREBBP MAPK14 CTSD CTSS CYP27B1 CALML6 EP300 AKT1 AKT2 FCER1G FCGR1A FCGR2A FCGR2B FCGR3A FCGR3B PLA2R1 ARHGEF12 ATP6V0A2 CLEC4E CD209 HLA-DRA HLA-DRB1 HLA-DRB5 APAF1 HSPA9 HSPD1 IFNA5 IFNGR1 IFNGR2 IL1A IL1B IL6 IL10 IL10RA IL10RB IL12A IL18 IRAK1 IRAK2 ITGAM ITGAX ITGB2 JAK1 JAK2 RHOA LA…
GO_Biocarta_process
,"Direction","Pathways","statistic","nGenes","adj.Pval","Genes"
Biocarta:NKTPATHWAY,"Up","Biocarta:NKTPATHWAY","3.734",18,0.037,"CCL4 CCR1 CCR2 CCR3 CCR4 CCR5 CCR7 CD28 CD4 CXCR3 CXCR4 IFNGR1 IL12A IL12RB1 IL12RB2 IL18R1 IL4R TGFB2 TGFB3"
GO_Reactome_process
,"Direction","Pathways","statistic","nGenes","adj.Pval","Genes"
Reactome:R-HSA-72203 Processing of Capped Intron-Containing Pre-mRNA,"Down","Reactome:R-HSA-72203 Processing of Capped Intron-Containing Pre-mRNA","-6.3206",228,5e-07,"AAAS ALYREF AQR BCAS2 BUD31 CASC3 CCAR1 CD2BP2 CDC40 CDC5L CHERP CHTOP CLP1 CPSF1 CPSF2 CPSF3 CPSF4 CPSF7 CRNKL1 CSTF1 CSTF2 CSTF2T CSTF3 CTNNBL1 CWC15 CWC22 CWC25 CWC27 DDX23 DDX39A DDX42 DDX46 DDX5 DHX15 DHX38 DHX9 DNAJC8 EFTUD2 …
Reactome:R-HSA-72172 mRNA Splicing,"Down","Reactome:R-HSA-72172 mRNA Splicing","-5.6053",180,1.5e-05,"ALYREF AQR BCAS2 BUD31 CASC3 CCAR1 CD2BP2 CDC40 CDC5L CHERP CLP1 CPSF1 CPSF2 CPSF3 CPSF4 CPSF7 CRNKL1 CSTF1 CSTF2 CSTF2T CSTF3 CTNNBL1 CWC15 CWC22 CWC25 CWC27 DDX23 DDX42 DDX46 DDX5 DHX15 DHX38 DHX9 DNAJC8 EFTUD2 EIF4A3 ELAVL1 ELAVL2 FIP1L1 FUS GCFC2 GPKOW GTF2F1 GTF2F2 HNRNPA0 HNRNPA1 HNRNPA2B1 …
Reactome:R-HSA-72163 mRNA Splicing - Major Pathway,"Down","Reactome:R-HSA-72163 mRNA Splicing - Major Pathway","-5.4104",169,2.8e-05,"ALYREF AQR BCAS2 BUD31 CASC3 CCAR1 CD2BP2 CDC40 CDC5L CHERP CLP1 CPSF1 CPSF2 CPSF3 CPSF4 CPSF7 CRNKL1 CSTF1 CSTF2 CSTF2T CSTF3 CTNNBL1 CWC15 CWC22 CWC25 CWC27 DDX23 DDX42 DDX46 DDX5 DHX15 DHX38 DHX9 DNAJC8 EFTUD2 EIF4A3 ELAVL1 ELAVL2 FIP1L1 FUS GCFC2 GPKOW GTF2F1 G…
Reactome:R-HSA-72766 Translation,"Down","Reactome:R-HSA-72766 Translation","-4.7299",275,0.00041,"AARS AARS2 AIMP1 AIMP2 APEH AURKAIP1 CARS2 CHCHD1 DAP3 DARS DARS2 DDOST EARS2 EEF1A1 EEF1A2 EEF1B2 EEF1E1 EEF1G EEF2 EIF1AX EIF2B1 EIF2B2 EIF2B3 EIF2B4 EIF2B5 EIF2S1 EIF2S2 EIF2S3 EIF3A EIF3B EIF3D EIF3E EIF3F EIF3G EIF3H EIF3I EIF3J EIF3K EIF3L EIF3M EIF4A2 EIF4B EIF4E EIF4EBP1 EIF4G1 EIF4H EIF5 EIF…
Reactome:R-HSA-168273 Influenza Viral RNA Transcription and Replication,"Down","Reactome:R-HSA-168273 Influenza Viral RNA Transcription and Replication","-4.6203",128,0.00082,"AAAS DNAJC3 FAU GRSF1 GTF2F1 GTF2F2 HSP90AA1 IPO5 NDC1 NUP107 NUP133 NUP153 NUP155 NUP160 NUP188 NUP205 NUP210 NUP214 NUP35 NUP37 NUP43 NUP50 NUP54 NUP62 NUP85 NUP88 NUP93 NUP98 NUPL2 POLR2A POLR2B POLR2C POLR2D POLR2E POLR…
Reactome:R-HSA-168255 Influenza Life Cycle,"Down","Reactome:R-HSA-168255 Influenza Life Cycle","-4.3704",136,0.0018,"AAAS CALR CANX CLTA CLTC DNAJC3 FAU GRSF1 GTF2F1 GTF2F2 HSP90AA1 IPO5 KPNA1 KPNB1 NDC1 NUP107 NUP133 NUP153 NUP155 NUP160 NUP188 NUP205 NUP210 NUP214 NUP35 NUP37 NUP43 NUP50 NUP54 NUP62 NUP85 NUP88 NUP93 NUP98 NUPL2 POLR2A POLR2B POLR2C POLR2D POLR2E POLR2F POLR2G POLR2H POLR2I POL…
Reactome:R-HSA-162599 Late Phase of HIV Life Cycle,"Down","Reactome:R-HSA-162599 Late Phase of HIV Life Cycle","-4.2666",121,0.0025,"AAAS CCNH CCNK CCNT1 CCNT2 CDK9 CHMP2A CHMP2B CHMP3 CHMP4A CHMP4B CHMP4C CHMP5 CHMP6 CHMP7 ELL ERCC2 ERCC3 FURIN GTF2A1 GTF2A2 GTF2B GTF2E1 GTF2E2 GTF2F1 GTF2F2 GTF2H1 GTF2H3 GTF2H5 MNAT1 MVB12A MVB12B NCBP1 NCBP2 NDC1 NEDD4L NELFA NELFB NELFCD NMT1 NMT2 NUP107 NUP1…
Reactome:R-HSA-168254 Influenza Infection,"Down","Reactome:R-HSA-168254 Influenza Infection","-4.1293",144,0.0034,"AAAS CALR CANX CLTA CLTC CPSF4 DNAJC3 EIF2AK2 FAU GRSF1 GTF2F1 GTF2F2 HSP90AA1 IPO5 ISG15 KPNA1 KPNA2 KPNA3 KPNA4 KPNA5 KPNB1 NDC1 NUP107 NUP133 NUP153 NUP155 NUP160 NUP188 NUP205 NUP210 NUP214 NUP35 NUP37 NUP43 NUP50 NUP54 NUP62 NUP85 NUP88 NUP93 NUP98 NUPL2 PABPN1 POLR2A POLR2B POL…
Reactome:R-HSA-975957 Nonsense Mediated Decay (NMD) enhanced by the Exon Junction Complex (EJC),"Down","Reactome:R-HSA-975957 Nonsense Mediated Decay (NMD) enhanced by the Exon Junction Complex (EJC)","-4.0962",110,0.0037,"CASC3 DCP1A EIF4A3 EIF4G1 ETF1 FAU GSPT1 GSPT2 MAGOH MAGOHB NCBP1 NCBP2 PABPC1 PNRC2 PPP2CA PPP2R1A PPP2R2A RBM8A RNPS1 RPL10 RPL10A RPL11 RPL12 RPL13 RPL13A RPL14 RPL15 RPL17 …
Reactome:R-HSA-927802 Nonsense-Mediated Decay (NMD),"Down","Reactome:R-HSA-927802 Nonsense-Mediated Decay (NMD)","-4.0962",110,0.0037,"CASC3 DCP1A EIF4A3 EIF4G1 ETF1 FAU GSPT1 GSPT2 MAGOH MAGOHB NCBP1 NCBP2 PABPC1 PNRC2 PPP2CA PPP2R1A PPP2R2A RBM8A RNPS1 RPL10 RPL10A RPL11 RPL12 RPL13 RPL13A RPL14 RPL15 RPL17 RPL18 RPL18A RPL19 RPL21 RPL22 RPL22L1 RPL23 RPL23A RPL24 RPL26 RPL26L1 RPL27 RPL27A RPL…
Reactome:R-HSA-5696398 Nucleotide Excision Repair,"Down","Reactome:R-HSA-5696398 Nucleotide Excision Repair","-4.0428",106,0.0039,"ACTB ACTL6A ACTR5 ACTR8 AQR CCNH CETN2 CHD1L COPS2 COPS3 COPS4 COPS5 COPS6 COPS7A COPS7B COPS8 CUL4A CUL4B DDB1 DDB2 ELL EP300 ERCC1 ERCC2 ERCC3 ERCC4 ERCC5 ERCC6 ERCC8 GPS1 GTF2H1 GTF2H3 GTF2H5 HMGN1 INO80 INO80B INO80C INO80D INO80E ISY1 LIG1 LIG3 MCRS1 MNAT1 NFRKB …
Reactome:R-HSA-72312 rRNA processing,"Down","Reactome:R-HSA-72312 rRNA processing","-3.9756",184,0.0039,"BMS1 BOP1 BYSL C1D CSNK1D CSNK1E DCAF13 DDX21 DDX47 DDX49 DHX37 DIMT1 DIS3 DKC1 EBNA1BP2 ELAC2 ERI1 EXOSC1 EXOSC10 EXOSC2 EXOSC3 EXOSC4 EXOSC5 EXOSC6 EXOSC7 EXOSC8 EXOSC9 FAU FBL FCF1 FTSJ3 GAR1 GNL3 HEATR1 HSD17B10 IMP3 IMP4 ISG20L2 KIAA0391 KRR1 LAS1L LTV1 MPHOSPH10 MPHOSPH6 NAT10 NCL NHP2 N…
Reactome:R-HSA-6791226 Major pathway of rRNA processing in the nucleolus and cytosol,"Down","Reactome:R-HSA-6791226 Major pathway of rRNA processing in the nucleolus and cytosol","-3.9318",168,0.0044,"BMS1 BOP1 BYSL C1D CSNK1D CSNK1E DCAF13 DDX21 DDX47 DDX49 DHX37 DIS3 EBNA1BP2 ERI1 EXOSC1 EXOSC10 EXOSC2 EXOSC3 EXOSC4 EXOSC5 EXOSC6 EXOSC7 EXOSC8 EXOSC9 FAU FBL FCF1 FTSJ3 GNL3 HEATR1 IMP3 IMP4 ISG…
Reactome:R-HSA-8868773 rRNA processing in the nucleus and cytosol,"Down","Reactome:R-HSA-8868773 rRNA processing in the nucleus and cytosol","-3.8696",178,0.0048,"BMS1 BOP1 BYSL C1D CSNK1D CSNK1E DCAF13 DDX21 DDX47 DDX49 DHX37 DIMT1 DIS3 DKC1 EBNA1BP2 ERI1 EXOSC1 EXOSC10 EXOSC2 EXOSC3 EXOSC4 EXOSC5 EXOSC6 EXOSC7 EXOSC8 EXOSC9 FAU FBL FCF1 FTSJ3 GAR1 GNL3 HEATR1 IMP3 IMP4 ISG20L2 KRR1 LAS1L LTV1 M…
Reactome:R-HSA-983168 Antigen processing Ubiquitination & Proteasome degradation,"Down","Reactome:R-HSA-983168 Antigen processing Ubiquitination & Proteasome degradation","-3.8692",276,0.0045,"ANAPC1 ANAPC10 ANAPC11 ANAPC13 ANAPC2 ANAPC4 ANAPC5 ANAPC7 AREL1 ARIH2 ASB1 ASB11 ASB13 ASB14 ASB3 ASB4 ASB5 ASB6 ASB7 ASB8 ASB9 ATG7 BLMH BTBD1 BTBD6 BTRC CBLB CCNF CDC16 CDC20 CDC23 CDC26 CDC27 CDC34 CUL1…
Reactome:R-HSA-72689 Formation of a pool of free 40S subunits,"Down","Reactome:R-HSA-72689 Formation of a pool of free 40S subunits","-3.8682",95,0.0049,"EIF1AX EIF3A EIF3B EIF3D EIF3E EIF3F EIF3G EIF3H EIF3I EIF3J EIF3K EIF3L EIF3M FAU RPL10 RPL10A RPL11 RPL12 RPL13 RPL13A RPL14 RPL15 RPL17 RPL18 RPL18A RPL19 RPL21 RPL22 RPL22L1 RPL23 RPL23A RPL24 RPL26 RPL26L1 RPL27 RPL27A RPL28 RPL29 RPL3 RPL3…
Reactome:R-HSA-162587 HIV Life Cycle,"Down","Reactome:R-HSA-162587 HIV Life Cycle","-3.8333",134,0.0049,"AAAS BANF1 CCNH CCNK CCNT1 CCNT2 CCR5 CD4 CDK9 CHMP2A CHMP2B CHMP3 CHMP4A CHMP4B CHMP4C CHMP5 CHMP6 CHMP7 CXCR4 ELL ERCC2 ERCC3 FEN1 FURIN GTF2A1 GTF2A2 GTF2B GTF2E1 GTF2E2 GTF2F1 GTF2F2 GTF2H1 GTF2H3 GTF2H5 HMGA1 KPNA1 LIG1 LIG4 MNAT1 MVB12A MVB12B NCBP1 NCBP2 NDC1 NEDD4L NELFA NELFB NELFCD N…
Reactome:R-HSA-5663205 Infectious disease,"Down","Reactome:R-HSA-5663205 Infectious disease","-3.8119",344,0.0048,"AAAS ANTXR1 ANTXR2 AP1B1 AP1G1 AP1M1 AP1M2 AP1S1 AP1S2 AP1S3 AP2A1 AP2B1 AP2M1 AP2S1 APOBEC3G ARF1 ATP6V1H BANF1 BTRC CALM1 CALR CANX CBL CBLL1 CCNH CCNK CCNT1 CCNT2 CCR5 CD247 CD28 CD4 CD8B CD9 CDH1 CDK9 CHMP2A CHMP2B CHMP3 CHMP4A CHMP4B CHMP4C CHMP5 CHMP6 CHMP7 CLTA CLTC CPSF4 CTNN…
Reactome:R-HSA-6805567 Keratinization,"Up","Reactome:R-HSA-6805567 Keratinization","7.8679",135,2.5e-10,"CAPN1 CAPNS1 CASP14 CSTA DSC1 DSC2 DSC3 DSG1 DSG2 DSG3 DSG4 DSP EVPL FLG FURIN IVL JUP KAZN KLK12 KLK13 KLK14 KLK5 KLK8 KRT1 KRT10 KRT13 KRT14 KRT15 KRT16 KRT17 KRT18 KRT19 KRT2 KRT23 KRT25 KRT26 KRT27 KRT28 KRT3 KRT31 KRT32 KRT33A KRT33B KRT34 KRT35 KRT36 KRT37 KRT38 KRT39 KRT4 KRT40 KRT5 KRT…
Reactome:R-HSA-500792 GPCR ligand binding,"Up","Reactome:R-HSA-500792 GPCR ligand binding","5.6861",236,5.9e-06,"ADCYAP1 ADCYAP1R1 ADM ADM2 ADORA1 ADORA2A ADORA2B ADORA3 ADRA1A ADRA2A ADRA2B ADRA2C ADRB1 ADRB2 AGT AGTR1 ANXA1 APLN APLNR APP AVPR1A AVPR2 BDKRB1 BDKRB2 C3 C3AR1 C5 C5AR1 C5AR2 CALCRL CCL13 CCL19 CCL20 CCL21 CCL23 CCL27 CCL28 CCL5 CCR1 CCR2 CCR3 CCR4 CCR5 CCR6 CCR7 CCR8 CCRL2 CD55 CG…
Reactome:R-HSA-373076 Class A/1 (Rhodopsin-like receptors),"Up","Reactome:R-HSA-373076 Class A/1 (Rhodopsin-like receptors)","5.2708",171,4.2e-05,"ADORA1 ADORA2A ADORA2B ADORA3 ADRA1A ADRA2A ADRA2B ADRA2C ADRB1 ADRB2 AGT AGTR1 ANXA1 APLN APLNR APP AVPR1A AVPR2 BDKRB1 BDKRB2 C3 C3AR1 C5 C5AR1 C5AR2 CCL13 CCL19 CCL20 CCL21 CCL23 CCL27 CCL28 CCL5 CCR1 CCR2 CCR3 CCR4 CCR5 CCR6 CCR7 CCR8 CCRL2 CGA CHR…
Reactome:R-HSA-380108 Chemokine receptors bind chemokines,"Up","Reactome:R-HSA-380108 Chemokine receptors bind chemokines","4.9817",33,0.00045,"CCL13 CCL19 CCL20 CCL21 CCL27 CCL28 CCL5 CCR1 CCR2 CCR3 CCR4 CCR5 CCR6 CCR7 CCR8 CCRL2 CX3CL1 CX3CR1 CXCL1 CXCL10 CXCL11 CXCL12 CXCL13 CXCL16 CXCL2 CXCL3 CXCL5 CXCL6 CXCL9 CXCR1 CXCR2 CXCR3 CXCR4 CXCR6 PF4 PPBP XCL1 XCL2 XCR1"
Reactome:R-HSA-6809371 Formation of the cornified envelope,"Up","Reactome:R-HSA-6809371 Formation of the cornified envelope","4.9487",69,0.00043,"CAPN1 CAPNS1 CASP14 CSTA DSC1 DSC2 DSC3 DSG1 DSG2 DSG3 DSG4 DSP EVPL FLG FURIN IVL JUP KAZN KLK12 KLK13 KLK14 KLK5 KLK8 LCE1A LCE1B LCE1C LCE1D LCE1E LCE1F LCE2A LCE2B LCE2C LCE2D LCE3A LCE3C LCE3D LCE3E LCE4A LCE5A LCE6A LIPK LIPM LIPN LOR PCSK6 PERP P…
Reactome:R-HSA-388396 GPCR downstream signalling,"Up","Reactome:R-HSA-388396 GPCR downstream signalling","4.7915",490,0.00024,"ABCA4 ABHD12 ABHD6 ABR ADCY1 ADCY2 ADCY3 ADCY4 ADCY5 ADCY6 ADCY7 ADCY8 ADCY9 ADCYAP1 ADCYAP1R1 ADM ADM2 ADORA1 ADORA2A ADORA2B ADORA3 ADRA1A ADRA2A ADRA2B ADRA2C ADRB1 ADRB2 AGRN AGT AGTR1 AHCYL1 AKAP13 AKR1B10 AKR1C1 AKR1C3 AKT1 AKT2 ANXA1 APLN APLNR APOB APOE APP ARHGEF…
Reactome:R-HSA-375276 Peptide ligand-binding receptors,"Up","Reactome:R-HSA-375276 Peptide ligand-binding receptors","4.6725",92,0.00045,"AGT AGTR1 ANXA1 APLN APLNR APP AVPR1A AVPR2 BDKRB1 BDKRB2 C3 C3AR1 C5 C5AR1 C5AR2 CCL13 CCL19 CCL20 CCL21 CCL23 CCL27 CCL28 CCL5 CCR1 CCR2 CCR3 CCR4 CCR5 CCR6 CCR7 CCR8 CCRL2 CX3CL1 CX3CR1 CXCL1 CXCL10 CXCL11 CXCL12 CXCL13 CXCL16 CXCL2 CXCL3 CXCL5 CXCL6 CXCL9 C…
Reactome:R-HSA-418594 G alpha (i) signalling events,"Up","Reactome:R-HSA-418594 G alpha (i) signalling events","4.6121",253,0.00044,"ABCA4 ADCY1 ADCY2 ADCY3 ADCY4 ADCY5 ADCY6 ADCY7 ADCY8 ADCY9 ADORA1 ADORA3 ADRA2A ADRA2B ADRA2C AGRN AGT AHCYL1 AKR1B10 AKR1C1 AKR1C3 ANXA1 APLN APLNR APOB APOE APP AWAT2 BCO2 BDKRB1 BDKRB2 C3 C3AR1 C5 C5AR1 CALM1 CAMK4 CAMKMT CCL13 CCL19 CCL20 CCL21 CCL23 CCL27 CCL2…
Reactome:R-HSA-6783783 Interleukin-10 signaling,"Up","Reactome:R-HSA-6783783 Interleukin-10 signaling","4.2766",38,0.003,"CCL19 CCL2 CCL20 CCL22 CCL4 CCL5 CCR1 CCR2 CCR5 CD80 CD86 CSF1 CSF3 CXCL1 CXCL10 CXCL2 FCER2 FPR1 ICAM1 IL10 IL10RA IL10RB IL12A IL18 IL1A IL1B IL1R1 IL1R2 IL1RN IL6 JAK1 LIF PTAFR PTGS2 STAT3 TIMP1 TNF TNFRSF1A TNFRSF1B TYK2"
Reactome:R-HSA-198933 Immunoregulatory interactions between a Lymphoid and a non-Lymphoid cell,"Up","Reactome:R-HSA-198933 Immunoregulatory interactions between a Lymphoid and a non-Lymphoid cell","4.0853",82,0.003,"C3 CD160 CD1A CD1B CD1C CD1D CD200 CD200R1 CD22 CD226 CD247 CD300A CD300C CD300E CD300LB CD300LF CD300LG CD33 CD34 CD3D CD3E CD3G CD40 CD40LG CD81 CD8A CD8B CD96 CDH1 CLEC2B CLEC2D CL…
Reactome:R-HSA-6798695 Neutrophil degranulation,"Up","Reactome:R-HSA-6798695 Neutrophil degranulation","4.0521",411,0.003,"A1BG ABCA13 ACAA1 ACLY ACPP ACTR10 ACTR1B ACTR2 ADAM10 ADAM8 AGA AGL AGPAT2 ALAD ALDH3B1 ALDOA ALDOC ALOX5 AMPD3 ANO6 ANPEP ANXA2 AP1M1 APAF1 APEH APRT ARG1 ARHGAP9 ARL8A ARMC8 ARPC5 ARSA ARSB ASAH1 ATAD3B ATG7 ATP11A ATP11B ATP6AP2 ATP6V0A1 ATP6V0C ATP6V1D ATP8A1 ATP8B4 B4GA…
Reactome:R-HSA-449147 Signaling by Interleukins,"Up","Reactome:R-HSA-449147 Signaling by Interleukins","4.0262",395,0.003,"AGER AIP AKT1 ALOX15 ALOX5 ANXA1 ANXA2 APP ARF1 ATF1 ATF2 BATF BCL2 BCL2L1 BCL6 BIRC5 BLNK BOLA2 BRWD1 BTRC CA1 CANX CAPZA1 CASP1 CASP3 CBL CCL19 CCL2 CCL20 CCL22 CCL4 CCL5 CCND1 CCR1 CCR2 CCR5 CD36 CD4 CD80 CD86 CDC42 CDKN1A CEBPD CFL1 CHUK CISH CLCF1 CNN2 CNTF CNTFR COL1A2 …
