# Supplementary material for: Darier’s disease exhibits a unique cutaneous microbial dysbiosis associated with inflammation and body malodour
Source: Microbiome. 2023 Jul 26;11:162. doi: 10.1186/s40168-023-01587-x (PMC10369845; doi:10.1186/s40168-023-01587-x)
Supplement: Supplementary file 7 — Additional file 6. Transcriptome raw read counts data. [file 40168_2023_1587_MOESM6_ESM.csv]

gene	Control_1	Control_2	Control_4	Control_7	Control_8	Control_9	Control_10	Control_11	Control_14	Darier_1	Darier_2	Darier_3	Darier_4	Darier_7	Darier_8	Darier_9	Darier_10	Darier_11	Darier_14
5S_rRNA	24	50	50	32	22	35	37	42	39	26	50	26	43	44	12	41	39	22	33
5_8S_rRNA	0	1	0	0	0	0	0	0	0	0	0	0	0	0	0	0	0	0	0
6M1-18	0	0	0	0	0	0	0	0	0	0	0	0	0	0	0	0	0	0	0
7M1-2	0	0	1	0	0	0	0	0	0	0	0	0	0	0	0	0	0	0	1
7SK	521	881	586	552	672	547	912	648	517	716	790	725	550	642	320	722	782	354	1363
A1BG	18	26	20	13	15	21	24	21	18	15	18	13	25	11	6	15	13	4	14
A1BG-AS1	49	55	74	56	42	61	39	41	34	81	65	29	89	57	26	62	24	16	32
A1CF	0	0	0	1	0	0	0	0	0	1	0	0	0	0	0	0	0	0	0
A2M	4302	9043	3963	4903	4103	6829	5674	3752	2666	8267	8321	6949	6543	8495	3425	6308	8206	2421	2259
A2M-AS1	28	55	47	74	42	61	60	37	33	34	47	66	69	82	19	26	82	29	43
A2ML1	33924	7546	2009	2912	17514	5269	5596	7767	2766	60810	30006	24030	2847	3042	15540	28356	13956	14733	2682
A2MP1	3	8	0	1	1	4	5	2	4	5	4	4	6	5	0	4	3	4	0
A3GALT2	0	2	0	6	1	4	1	2	3	3	2	4	3	4	1	5	2	1	2
A4GALT	80	138	75	85	88	84	116	54	42	126	85	68	93	132	45	109	93	23	46
A4GNT	0	5	0	0	0	0	0	0	0	0	0	1	0	1	0	0	0	0	0
AA06	0	0	0	0	0	0	0	0	0	0	0	0	0	0	0	0	0	0	0
AAAS	442	481	363	325	381	375	369	385	242	617	567	470	559	373	291	463	412	254	342
AACS	910	1449	1726	1140	1494	1485	1052	1960	623	961	1104	709	1628	908	938	1141	834	931	1370
AACSP1	33	64	47	53	139	67	145	92	39	62	15	37	30	60	33	16	116	37	37
AADAC	261	89	57	56	60	139	84	13	30	314	36	295	136	51	23	57	305	39	141
AADACL2	1374	932	716	845	748	455	1025	616	340	1285	564	1569	726	639	490	778	1431	518	931
AADACL3	7	2488	5325	809	3062	2695	0	12702	3210	200	182	17	5138	436	1830	1	1	4199	13503
AADACL4	0	22	8	1	0	2	0	4	3	5	0	0	4	0	2	0	0	2	3
AADAT	31	69	46	53	34	58	69	24	42	65	44	37	60	81	20	34	56	19	38
AAED1	101	162	87	137	108	138	105	82	54	162	184	157	152	176	61	236	130	50	121
AAGAB	515	673	418	407	561	468	563	520	276	680	802	685	498	447	366	839	656	397	668
AAK1	2067	1928	1302	1769	1718	1401	1943	1476	842	3044	2816	2083	1773	1896	1233	2326	2239	1071	1036
AAMDC	86	185	143	143	106	104	196	153	96	124	86	84	103	116	34	72	134	52	137
AAMP	818	977	662	548	882	607	801	708	337	931	1069	923	850	592	554	1126	861	477	808
AANAT	0	0	0	0	0	0	0	0	0	1	0	1	0	0	0	1	1	0	0
AAR2	379	583	352	388	435	367	487	383	202	489	530	426	482	426	262	556	468	198	441
AARD	10	24	87	36	13	39	109	45	25	21	8	19	37	52	6	11	90	17	31
AARS	871	1103	724	857	864	712	788	642	492	1174	1451	1176	1419	944	739	1531	745	486	546
AARS2	536	626	499	363	526	478	415	517	273	783	761	475	610	394	260	482	492	330	335
AARSD1	27	33	20	12	26	25	27	15	13	34	25	21	24	30	17	30	17	10	15
AASDH	406	500	403	398	470	330	586	435	308	542	502	442	461	343	260	447	562	298	472
AASDHPPT	484	576	474	440	515	421	581	605	332	635	722	588	478	460	322	600	620	347	581
AASS	1251	785	592	777	1036	1005	912	762	509	2303	3832	1352	659	807	770	1738	1462	948	522
AATF	466	650	356	415	423	358	553	458	278	550	742	604	484	382	283	688	590	243	405
AATK	8	43	23	5	12	8	27	8	5	14	15	4	10	17	8	12	19	4	6
AATK-AS1	0	0	0	0	0	0	0	0	0	0	0	0	0	0	0	0	0	0	0
AB000466	0	0	0	0	0	0	0	0	0	0	0	0	0	0	0	0	0	0	0
AB007962	10	23	21	39	10	25	29	23	11	23	23	24	19	22	5	7	20	12	13
AB059369	0	0	1	0	0	0	2	1	0	0	0	0	0	0	0	0	1	0	2
AB062081	0	1	0	0	0	0	0	0	1	0	0	1	1	0	0	0	1	0	0
AB062083	2	3	5	1	1	4	3	2	1	1	3	2	3	2	4	4	4	1	0
AB073649	139	125	160	124	127	122	217	158	78	130	153	132	135	97	77	195	176	103	115
AB074160	0	0	1	1	3	3	5	4	6	0	0	0	0	1	1	0	5	1	9
AB074162	17	55	77	29	26	39	51	86	62	56	27	28	47	26	10	18	85	25	77
AB074166	16	22	17	12	13	7	22	13	17	30	18	14	24	16	4	4	28	7	11
AB074188	3	9	7	7	1	2	7	8	1	2	6	6	1	9	1	7	6	5	2
AB075489	11	19	17	25	5	17	22	21	13	17	12	6	12	19	1	13	9	3	16
AB075492	25	60	44	53	42	37	45	31	34	62	72	32	64	32	24	35	36	22	45
AB209061	30	68	90	50	49	47	67	43	33	66	110	58	102	61	27	79	52	32	30
AB209185	4	6	2	13	5	0	7	8	4	13	13	12	3	12	0	2	5	6	12
AB209315	11	15	8	15	5	10	9	9	3	18	21	12	9	9	3	12	17	5	7
AB209621	7	8	5	1	7	11	4	5	2	3	5	4	5	3	3	4	4	0	3
AB231702	3	0	1	0	1	0	0	0	0	0	0	0	1	0	0	0	0	1	0
AB231703	0	0	0	0	0	0	0	1	0	0	0	0	0	0	0	0	0	0	0
AB231705	0	0	0	0	0	0	0	0	0	0	0	0	0	0	0	0	0	0	0
AB231710	0	0	0	1	2	0	1	3	0	0	0	1	0	0	0	0	1	4	0
AB231711	0	0	0	0	0	0	0	0	0	0	0	0	0	0	0	0	0	0	0
AB231721	0	0	0	0	0	0	0	0	0	0	0	0	0	0	0	0	0	0	0
AB231722	0	0	1	0	0	0	0	0	0	0	0	0	0	0	0	0	1	0	0
AB231723	33	81	39	31	30	27	38	40	32	72	179	116	71	35	41	71	34	70	72
AB231724	0	0	0	0	0	0	0	0	0	0	0	0	0	0	0	0	0	0	0
AB231729	0	0	0	0	0	0	0	0	0	0	0	0	0	0	0	0	0	0	0
AB231731	0	0	0	0	0	0	0	0	0	0	0	0	0	0	0	0	0	0	0
AB231739	0	0	0	0	2	0	2	0	0	0	0	0	0	1	0	0	0	0	1
AB231741	0	0	0	2	0	0	1	0	0	0	0	0	0	1	0	0	0	0	0
AB231742	0	0	0	0	0	0	0	0	0	0	0	0	0	0	0	0	0	0	0
AB231761	0	0	0	0	0	0	0	0	0	0	0	0	0	0	0	0	0	0	0
AB231779	0	0	0	0	0	0	0	0	0	0	0	0	0	0	0	0	0	0	0
AB231784	0	0	0	0	0	0	0	0	0	0	0	0	0	0	0	0	0	0	0
AB240015	0	0	0	0	0	0	0	0	0	0	0	0	0	0	0	0	0	0	0
AB372727	2	6	6	1	4	3	3	0	0	3	9	2	10	0	1	3	10	0	2
AB429224	8	1	2	0	2	0	3	3	0	5	0	4	0	0	2	1	0	2	1
AB488780	33	53	39	37	32	44	33	32	27	42	42	23	36	44	11	42	37	9	20
AB586698	15	34	22	41	20	20	32	30	13	30	28	25	19	30	20	25	44	21	13
ABAT	99	137	179	180	127	172	107	206	76	175	130	101	153	176	48	121	125	84	130
ABCA1	4938	5189	2546	4275	4446	3977	5489	4394	1685	7765	8770	6079	3466	4481	3037	7546	8531	3264	2595
ABCA10	484	1796	1224	1398	676	1111	1439	997	779	1221	452	560	828	961	242	328	1646	534	611
ABCA11P	123	436	215	259	204	207	455	242	137	207	175	120	154	235	52	169	372	110	178
ABCA12	16721	7113	4678	3545	9351	5343	5373	6204	2400	21523	18331	16662	6756	3638	9961	18602	10521	9083	5609
ABCA13	98	149	170	44	60	98	103	89	175	172	92	88	130	51	50	72	74	92	238
ABCA17P	3	11	3	6	5	0	3	5	7	8	2	0	7	1	1	2	3	4	4
ABCA2	233	359	398	184	299	285	256	181	162	300	207	157	461	302	145	195	214	90	171
ABCA3	136	263	257	191	237	206	163	223	94	213	81	51	270	263	57	101	120	86	111
ABCA4	22	90	155	39	34	198	23	82	128	34	72	78	104	59	48	31	82	62	100
ABCA5	2169	3423	2966	3712	3461	2414	4420	3225	1985	3542	1898	2161	2156	2599	899	2462	4126	1492	2033
ABCA6	1619	2952	1167	1637	1912	2069	1778	2131	1128	3387	1273	1679	1462	1968	720	494	3071	991	1228
ABCA7	152	223	178	113	233	116	142	158	88	215	305	159	266	145	156	201	235	119	129
ABCA8	659	2655	1003	1443	805	1356	1265	1025	834	1356	809	775	2080	1983	342	295	1309	580	983
ABCA9	977	1870	856	1004	1316	1456	1023	1309	490	2248	716	814	669	1195	386	226	1408	549	407
ABCB1	145	274	134	156	113	136	266	116	131	171	253	290	201	177	95	238	301	77	125
ABCB10	379	443	398	367	416	395	451	346	192	510	483	423	407	399	205	401	484	201	270
ABCB11	8	42	50	27	56	55	12	63	25	9	53	24	18	16	26	28	21	30	105
ABCB4	48	93	96	145	30	83	141	54	73	42	44	27	192	194	19	108	150	17	85
ABCB5	15	365	46	7	51	25	18	27	34	121	30	74	39	59	42	10	50	15	24
ABCB6	287	250	218	198	287	277	111	194	101	379	457	367	416	266	234	415	220	143	185
ABCB7	429	553	373	392	474	325	553	494	239	569	497	433	404	414	214	371	522	240	380
ABCB8	201	293	290	148	316	203	198	186	131	247	359	241	385	172	220	321	223	115	210
ABCB9	33	63	62	28	65	42	78	47	26	62	58	62	99	43	41	49	55	23	32
ABCC1	1568	985	908	829	1011	942	656	508	350	2133	3059	1715	1501	1149	1563	3729	1025	518	602
ABCC10	560	569	430	303	748	367	395	405	189	830	517	441	632	319	415	579	372	255	242
ABCC11	15	15	45	12	21	20	13	71	13	19	19	13	40	10	13	23	11	29	25
ABCC12	1	0	1	6	1	1	0	0	3	0	1	0	2	0	0	2	1	0	3
ABCC13	1	0	1	1	0	0	4	0	0	4	0	0	0	3	0	0	0	0	0
ABCC2	95	86	103	90	79	83	157	89	66	144	100	59	101	58	27	59	117	39	70
ABCC3	703	913	881	561	1321	585	498	516	262	756	518	560	1071	611	596	789	363	296	544
ABCC4	221	597	321	586	159	228	391	180	184	266	496	390	404	673	143	526	431	145	284
ABCC5	2223	941	842	860	975	828	597	813	420	3067	1628	1387	1215	847	606	986	1338	793	545
ABCC5-AS1	0	0	1	1	3	2	0	1	1	0	1	0	1	2	0	0	1	0	0
ABCC6	6	26	25	19	9	58	31	80	26	16	3	12	18	35	5	8	19	20	33
ABCC6P1	1	1	3	3	6	7	5	4	7	2	2	0	5	1	1	0	7	0	4
ABCC6P2	0	0	0	0	3	0	1	1	0	1	1	0	1	1	0	2	2	1	2
ABCC8	1	42	11	8	16	8	10	3	3	0	11	2	4	10	0	2	6	2	2
ABCC9	914	1644	862	1560	609	1696	902	415	678	1605	1122	1256	1768	2534	433	1519	1144	228	871
ABCD1	17	47	46	24	39	36	33	30	25	39	48	52	49	40	29	38	58	19	24
ABCD2	35	63	41	33	109	265	20	37	47	61	62	38	55	72	44	16	38	21	30
ABCD3	1876	2094	1835	1465	1604	1314	1982	1828	1254	2257	2091	1834	1781	1294	812	1373	2486	1174	2260
ABCD4	399	586	418	427	370	407	421	317	203	629	629	355	528	453	219	436	458	158	175
ABCE1	1534	1635	1124	1195	1388	1074	1387	1471	752	1647	2729	2294	1505	1312	984	2554	1359	973	1364
ABCF1	848	1046	623	642	770	679	790	536	328	1071	1384	1060	958	787	619	1428	898	335	433
ABCF2	944	870	538	472	787	568	530	567	351	1034	1449	1215	934	608	642	1423	663	381	544
ABCF3	556	562	434	346	543	377	463	417	211	655	648	515	545	399	347	605	529	211	322
ABCG1	639	614	333	604	831	446	629	518	134	1035	703	709	523	616	558	829	950	278	227
ABCG2	49	75	52	54	70	49	78	51	57	82	61	106	89	84	36	111	71	33	83
ABCG4	180	10	8	1	61	15	3	1	3	301	158	147	13	8	179	209	41	57	11
ABCG5	1	0	1	1	0	1	0	2	0	1	0	0	2	0	0	0	1	0	0
ABCG8	0	2	2	0	0	0	0	3	1	1	0	0	3	1	0	0	1	0	1
ABHD1	2	1	5	5	6	4	4	2	5	8	2	0	3	6	4	1	2	2	4
ABHD10	205	354	251	267	248	170	339	291	211	324	296	237	266	250	101	158	350	151	325
ABHD11	100	203	129	118	130	144	153	154	93	146	111	92	127	111	73	87	143	73	100
ABHD12	602	525	464	314	667	427	402	425	187	889	522	631	514	343	462	515	586	294	358
ABHD12B	705	492	408	359	673	348	445	588	188	1149	300	523	416	219	271	168	761	478	649
ABHD13	466	539	441	448	384	386	596	465	266	564	557	458	470	420	243	538	581	291	495
ABHD14A	33	56	30	38	25	36	25	22	20	47	24	38	45	40	23	43	21	20	35
ABHD14A-ACY1	0	0	0	0	1	0	0	0	0	0	0	0	0	0	0	0	0	0	0
ABHD14B	409	605	406	315	518	426	373	625	280	569	466	389	459	324	265	471	467	367	691
ABHD15	132	120	140	116	136	245	97	103	63	217	155	101	179	156	95	121	133	69	86
ABHD16A	434	452	361	321	449	403	317	343	213	516	566	427	516	397	300	673	401	249	377
ABHD16B	0	1	0	0	0	0	0	0	0	0	0	0	0	0	0	0	0	0	0
ABHD17A	73	236	115	63	107	62	141	108	75	95	209	126	160	74	130	143	176	66	147
ABHD17B	456	330	328	351	397	355	405	350	166	632	495	582	360	327	321	508	604	254	329
ABHD17C	58	81	51	36	45	30	50	54	24	73	131	67	60	38	59	134	62	35	43
ABHD2	2016	2964	2243	2589	2411	2371	3268	1890	1350	2928	2624	2152	2478	2956	1475	2734	2862	923	1818
ABHD3	141	217	123	126	122	149	112	177	81	236	335	214	218	156	73	134	118	105	180
ABHD4	308	385	230	365	285	267	266	188	122	514	410	366	266	346	238	345	329	139	140
ABHD5	2076	3126	3690	1628	2861	2895	1786	6337	2808	2644	1979	2332	3901	1365	1886	1614	2590	3218	9315
ABHD6	378	853	669	321	455	380	495	598	298	385	261	335	520	283	132	205	574	237	642
ABHD8	42	47	37	20	33	39	38	41	24	50	54	49	65	24	47	27	59	42	42
ABI1	2261	2441	2033	2140	2089	1610	2236	1883	1110	2961	2734	2463	1977	1856	1179	2990	2793	1095	1730
ABI2	852	1167	922	1053	782	867	1154	689	607	1257	990	752	949	1074	416	936	1036	384	704
ABI3	31	51	44	28	38	48	43	26	26	52	146	46	74	58	25	68	52	17	29
ABI3BP	598	2996	1491	2003	1003	1898	1787	772	1073	1403	3129	1733	2156	2687	580	397	2463	339	1100
ABL1	861	1055	799	919	796	1013	815	557	385	1238	1177	659	1399	1303	543	1334	1013	279	541
ABL2	1016	1489	1120	1384	1101	1170	1642	1038	570	1691	1769	1407	1404	1808	781	2880	1324	501	752
ABLIM1	8385	9494	6764	7501	8330	8019	7817	6438	3565	12327	10075	12148	7373	7627	7060	16013	9699	4465	6403
ABLIM2	100	259	174	215	124	116	152	72	82	168	169	117	195	218	86	245	91	26	95
ABLIM3	203	475	258	317	392	593	389	156	159	492	219	257	278	333	165	176	266	71	127
ABO	17	121	42	39	24	21	29	22	30	41	39	13	34	35	10	10	24	6	24
ABP1	41	53	19	53	67	25	64	44	20	30	39	24	27	60	28	10	46	10	24
ABR	1144	1883	1711	1657	1234	1282	1311	750	587	1918	1943	1154	1806	1607	730	1843	1432	474	594
ABRA	0	0	3	2	0	2	2	0	1	2	1	0	0	5	1	0	1	1	0
ABRACL	178	270	184	139	207	169	147	245	154	248	517	215	264	158	185	407	247	228	351
ABT1	230	384	237	206	276	173	307	244	134	278	413	290	263	197	166	355	311	147	285
ABTB1	96	158	124	88	85	96	109	105	56	175	177	96	136	86	50	96	126	52	68
ABTB2	130	176	182	97	132	174	141	145	78	178	130	95	151	103	136	162	113	78	118
AC2	7	8	15	11	12	18	8	10	9	9	3	26	9	6	6	21	8	5	3
ACAA1	233	431	427	235	370	342	302	581	206	346	503	352	520	274	315	463	352	341	625
ACAA2	265	760	702	314	582	586	186	1801	674	460	496	318	824	337	466	337	326	800	2179
ACACA	3411	3357	3039	2425	3623	3553	2434	4139	2205	4089	4985	3894	3816	2402	2924	4361	2709	2752	4510
ACACB	874	1679	1336	974	2684	4672	1016	1327	925	3204	496	717	1455	1201	1056	426	832	570	996
ACAD10	371	622	530	466	485	457	469	541	248	652	613	405	571	464	308	402	516	259	279
ACAD11	475	808	542	672	647	590	775	580	397	683	501	464	489	600	220	603	798	331	469
ACAD8	698	981	1016	450	847	685	466	1311	507	1005	970	698	1067	452	525	593	751	762	1398
ACAD9	1599	2472	1963	1140	1697	1265	1526	2006	917	1869	2259	1948	2111	1037	912	1213	2224	1188	1798
ACADL	13	85	79	70	46	103	109	53	96	70	17	19	60	47	14	6	95	13	65
ACADM	384	799	905	454	892	890	455	3381	1057	665	758	583	1036	414	597	435	585	1438	3014
ACADS	47	107	90	42	85	99	73	87	56	60	63	61	84	58	62	47	81	48	104
ACADSB	447	682	511	764	1020	629	937	831	601	886	315	520	448	647	297	349	1376	293	657
ACADVL	4084	4658	3773	2369	3548	3284	2530	4662	2240	5632	4594	3778	5381	2816	2767	4558	3689	2531	4493
ACAN	3	20	71	60	3	86	3	13	22	8	25	9	109	73	3	34	15	9	10
ACAP1	23	91	54	46	26	44	58	37	31	39	219	48	158	106	27	72	96	29	47
ACAP2	2709	2826	2383	2570	2696	1923	3006	2477	1471	3643	3356	3058	2411	2428	1638	3123	3694	1787	2190
ACAP3	455	1074	987	505	623	501	696	442	373	606	741	518	1061	553	375	661	803	247	371
ACAT1	361	931	649	705	815	545	820	879	558	584	486	602	646	635	294	493	763	405	1143
ACAT2	1022	975	1091	450	1138	842	361	2574	777	929	1277	775	1262	384	972	1274	358	1459	3535
ACBD3	1047	1260	867	967	1062	868	1259	907	553	1340	1560	1372	1082	929	722	1629	1285	579	816
ACBD4	93	136	117	105	81	99	97	86	61	140	74	50	126	84	69	74	114	44	66
ACBD5	771	860	637	676	664	547	915	753	467	859	807	729	693	581	338	552	1066	444	671
ACBD6	274	455	270	292	293	269	347	315	210	380	415	373	294	278	193	415	426	169	312
ACBD7	8	5	17	18	6	14	8	6	7	13	10	6	13	7	3	10	14	7	12
ACCS	261	559	471	534	402	459	398	613	308	550	273	307	420	618	139	247	473	233	313
ACCSL	3	6	12	1	0	4	10	9	12	5	6	0	12	4	1	1	10	1	8
ACD	66	91	70	45	69	71	68	57	42	101	94	77	96	72	52	113	53	35	50
ACE	64	174	115	159	47	167	103	48	62	163	179	77	168	280	63	173	142	27	66
ACE2	38	17	21	11	36	33	15	52	14	36	42	25	21	6	22	17	10	36	61
ACER1	792	560	432	257	599	337	480	711	208	832	480	709	553	283	402	448	741	424	780
ACER2	192	256	233	249	179	257	203	239	152	220	185	284	292	243	99	283	216	119	271
ACER3	314	660	471	582	391	546	492	436	359	515	1387	672	665	695	373	909	589	354	567
ACHE	2	10	4	7	1	12	15	6	5	3	8	2	9	9	1	3	10	0	6
ACIN1	2100	2720	1995	1955	2016	2022	2207	1818	1151	3060	3187	2409	2713	2208	1347	3023	2570	990	1141
ACLY	2160	1964	2276	1271	2484	2651	1250	3613	1372	2579	3225	2494	3382	1458	2326	2845	1445	2198	2760
ACMSD	1	0	0	1	0	0	1	0	0	0	0	1	0	0	0	0	0	1	0
ACN9	80	102	60	53	83	68	96	82	60	97	130	111	83	75	70	99	103	63	124
ACO1	462	1194	1369	605	988	1090	464	1932	1085	805	727	669	1481	664	590	417	487	870	2532
ACO2	1026	1137	850	627	1089	932	970	897	386	1443	1573	1184	1067	854	805	1298	1066	688	542
ACOT1	10	180	383	19	199	104	19	594	112	34	37	33	427	29	108	21	12	237	486
ACOT11	96	183	156	96	132	116	178	138	80	147	227	242	190	141	184	277	139	87	104
ACOT12	1	7	4	9	1	4	10	2	0	1	1	2	4	2	0	2	3	0	0
ACOT13	219	299	187	165	192	196	219	336	237	271	264	243	239	180	110	170	310	193	493
ACOT2	32	64	45	117	71	164	67	382	127	72	58	51	52	88	27	33	65	160	421
ACOT4	20	38	36	20	29	39	9	80	29	35	35	12	35	28	22	3	16	37	108
ACOT6	0	0	0	0	0	1	0	1	0	0	0	0	0	0	0	0	1	2	2
ACOT7	208	185	118	60	139	94	102	91	64	201	325	235	157	79	230	325	177	115	144
ACOT8	206	346	222	226	234	191	265	259	109	255	271	220	256	193	101	175	287	173	245
ACOT9	248	430	274	401	258	315	423	243	166	436	407	402	357	440	137	373	409	97	149
ACOX1	3340	4553	2988	2983	3380	3044	3795	3226	1728	4483	3835	3091	2969	2809	1698	3616	3907	2162	2880
ACOX2	24	185	341	118	147	171	61	454	189	71	57	47	359	117	132	42	59	157	584
ACOX3	475	644	552	381	664	487	383	993	276	678	618	649	709	403	510	535	651	466	597
ACOXL	0	4	1	2	1	2	0	5	0	0	5	0	4	1	5	8	0	1	1
ACP1	602	903	577	610	698	579	817	770	435	809	877	676	718	531	343	798	882	389	880
ACP2	228	307	158	145	221	174	158	163	88	379	363	259	291	192	137	205	255	101	127
ACP5	508	293	200	113	394	218	133	302	142	674	758	479	317	146	379	421	435	275	322
ACP6	276	342	343	239	463	291	270	535	233	456	308	210	350	200	156	203	393	248	482
ACPL2	183	229	172	238	229	160	235	216	132	249	180	165	180	261	96	186	200	96	178
ACPP	2052	1544	983	778	1219	987	1002	1095	628	3792	2829	1875	1140	881	751	1310	3016	1642	889
ACPT	0	6	4	4	0	1	3	1	0	0	1	0	0	1	0	0	1	1	1
ACR	2	6	4	9	9	8	7	2	1	6	7	6	1	15	0	6	14	2	3
ACRBP	13	20	5	16	12	18	13	18	6	22	33	17	20	20	7	15	30	10	8
ACRC	69	72	53	60	100	77	92	61	45	115	94	78	91	54	34	56	99	45	33
ACRV1	1	1	0	0	1	0	4	0	1	1	4	2	0	0	3	2	6	0	0
ACSBG1	344	2425	3866	709	2241	1898	266	7111	2175	530	716	218	3549	381	1232	158	518	2701	7416
ACSBG2	1	0	3	1	0	1	1	0	3	2	0	0	4	3	1	1	1	0	4
ACSF2	255	535	490	358	452	370	479	540	251	464	249	208	418	324	182	240	454	248	386
ACSF3	150	260	225	131	200	162	161	193	88	216	297	141	241	173	117	191	195	106	123
ACSL1	4632	9066	10888	5213	11868	12134	4997	26592	8624	5931	5532	4872	11095	4486	6151	4152	5137	11572	28928
ACSL3	1062	1027	1047	939	1368	1251	1274	2006	1220	1530	1285	1259	1090	982	979	1504	1210	1128	1748
ACSL4	705	1527	641	908	1218	880	1203	958	583	1408	2920	2101	1168	1360	1231	3114	1238	637	751
ACSL5	131	329	329	160	229	264	194	612	235	221	465	212	536	235	120	215	228	294	601
ACSL6	2	33	47	7	9	7	18	20	19	8	39	15	45	22	6	8	16	10	33
ACSM1	9	30	16	10	58	22	10	19	21	27	7	12	9	16	10	16	18	9	20
ACSM2A	0	1	1	0	3	1	0	1	0	3	0	0	2	0	1	0	0	0	1
ACSM2B	0	0	0	0	2	0	0	1	0	4	0	1	2	0	0	1	0	0	0
ACSM3	40	125	406	139	224	223	59	821	241	69	64	43	450	99	90	39	108	296	879
ACSM4	0	0	0	0	0	0	0	0	0	0	0	0	0	0	0	0	0	0	0
ACSM5	83	49	29	34	142	125	32	78	18	149	26	86	32	50	47	9	28	18	13
ACSS1	240	708	418	340	434	352	341	359	137	393	417	325	409	412	168	283	501	149	205
ACSS2	980	1447	1683	932	1841	1864	829	4126	1052	1222	1117	843	2480	861	1259	928	813	1967	3206
ACSS3	76	243	214	218	244	282	209	285	96	192	102	85	226	163	64	58	164	139	162
ACTA1	52	65	45	40	75	13	28	9	14	32	5	5	28	82	53	0	26	3	4
ACTA2	2954	2686	2405	3915	4160	3581	5106	1450	1685	5089	1713	1984	2067	6552	1722	2093	4404	491	1086
ACTB	12792	18586	11077	9497	9310	12040	9632	6812	5212	14835	27269	14448	18097	14265	11939	26842	10853	5315	7510
ACTBL2	0	0	31	0	0	5	0	7	9	0	2	1	3	0	0	0	1	0	10
ACTC1	31	48	76	72	40	56	145	9	33	43	3	2	42	136	40	2	119	7	18
ACTG1	12705	14878	10376	8260	7906	9013	7607	6961	4615	13915	20789	12479	13839	10905	9022	26047	8327	4750	8249
ACTG1P4	4	11	8	10	14	16	5	10	10	18	9	11	5	10	3	5	6	6	9
ACTG2	663	378	556	624	1019	368	950	203	189	1029	81	250	290	1049	574	56	849	63	122
ACTL10	13	4	12	7	11	5	5	9	3	11	13	6	18	7	11	9	6	4	5
ACTL6A	423	488	316	345	414	314	414	347	216	496	648	544	460	355	264	608	421	244	488
ACTL6B	0	0	0	0	0	0	0	0	0	0	0	0	1	0	0	0	0	0	0
ACTL7A	0	0	0	0	0	0	0	0	0	0	0	0	0	0	0	0	0	0	0
ACTL7B	0	1	2	0	0	0	1	0	0	2	1	0	1	1	2	0	0	0	1
ACTL8	0	0	0	0	0	0	0	0	0	0	2	1	0	0	0	0	0	0	0
ACTL9	0	0	0	0	0	0	0	0	0	0	0	0	0	0	0	0	0	0	0
ACTN1	1288	2402	2162	1243	1646	2733	1186	1592	768	2088	3986	2093	2392	2143	2147	5150	1249	857	1084
ACTN1-AS1	0	0	0	1	0	2	3	1	0	0	3	0	2	1	7	0	0	0	4
ACTN2	8	11	6	15	12	3	19	7	11	12	3	0	10	12	5	3	10	1	4
ACTN3	0	0	1	0	0	0	1	1	1	0	0	2	1	2	0	1	1	0	1
ACTN4	3239	4480	3679	2780	3168	3226	3637	2250	1419	3950	4388	3461	4345	3291	2596	5924	3294	1376	1558
ACTR10	501	703	511	600	539	531	671	596	340	689	693	584	573	603	306	645	664	356	694
ACTR1A	1673	1831	1178	1179	1451	1244	1373	1252	703	2096	2142	1895	1616	1286	1033	2244	1585	767	1251
ACTR1B	556	767	636	509	637	437	583	540	290	668	625	494	704	603	305	554	494	313	522
ACTR2	2060	2182	1749	1765	1593	1622	2038	1290	791	2700	3617	2522	2416	1813	1534	2746	2298	1079	1481
ACTR3	3997	3686	3055	2868	3148	2285	3462	3009	1735	4783	5729	5334	3872	3121	2442	5556	4088	2328	3452
ACTR3B	104	132	98	119	140	79	143	109	74	140	128	91	121	123	76	159	132	58	123
ACTR3BP2	0	0	0	0	0	0	0	0	0	0	0	0	0	0	0	0	0	0	0
ACTR3BP5	0	0	0	0	0	0	0	0	0	0	0	0	0	0	0	0	0	0	0
ACTR3C	104	129	86	68	97	86	89	119	46	148	189	155	143	82	54	110	187	119	92
ACTR5	171	207	173	190	197	155	204	177	81	174	183	218	190	172	85	226	174	94	133
ACTR6	199	253	248	221	260	177	256	348	193	330	294	217	275	198	121	235	271	179	438
ACTR8	575	442	394	406	497	374	596	453	308	762	478	624	525	416	256	591	626	282	440
ACTRT1	0	0	0	0	0	0	0	0	0	0	0	0	0	0	0	0	0	0	0
ACTRT2	0	0	0	0	0	0	0	0	0	0	0	0	0	0	0	0	0	0	0
ACTRT3	17	12	4	9	8	5	7	7	2	23	23	14	10	7	10	13	4	9	12
ACVR1	556	551	407	425	365	497	361	325	269	759	589	459	536	512	287	613	524	193	323
ACVR1B	939	1572	1303	1336	1170	1053	1442	1019	574	1362	1099	825	1146	1084	523	1117	1343	422	559
ACVR1C	38	51	44	32	144	498	31	37	87	171	24	46	64	50	44	65	28	24	66
ACVR2A	1532	1760	1097	1412	1100	861	1851	1147	766	1649	1119	918	1153	1176	332	805	1660	669	1227
ACVR2B	225	421	348	292	218	349	252	396	224	476	279	235	298	275	94	163	326	135	280
ACVR2B-AS1	4	28	17	20	13	20	7	21	13	24	25	11	18	21	5	7	10	6	14
ACVRL1	292	400	198	347	353	373	266	199	127	496	327	426	418	465	207	322	310	115	153
ACY1	7	22	19	3	23	22	11	28	4	21	30	12	35	8	33	27	10	18	35
ACY3	0	0	0	1	0	0	2	0	0	0	0	0	0	0	1	1	1	0	0
ACYP1	131	137	106	92	120	74	89	122	79	220	174	105	117	84	75	123	90	56	68
ACYP2	41	89	42	55	70	50	87	70	39	67	43	49	42	50	19	48	67	36	93
AD 1	6703	11119	4913	6484	6765	5537	7853	7110	3229	9377	7722	6449	5693	6776	3618	7900	6481	3805	6762
ADA	55	123	65	42	90	72	63	52	54	109	133	116	105	80	77	111	96	34	56
ADAD1	0	0	0	0	0	0	0	0	0	0	0	0	0	0	0	0	0	0	0
ADAD2	1	5	7	2	3	1	4	4	0	3	3	5	4	1	1	2	8	2	1
ADAL	93	158	116	88	151	110	161	147	79	147	163	147	144	108	86	106	135	89	95
ADAM10	1376	1463	1099	1256	1129	935	1510	1165	678	2152	2984	1867	1478	1304	1130	2974	1828	852	996
ADAM11	43	34	30	18	38	16	42	18	12	58	20	39	31	12	25	14	45	20	17
ADAM12	22	62	67	62	11	94	50	51	51	61	182	77	117	64	36	139	37	33	47
ADAM15	2407	2681	1981	1487	2774	1855	2090	2150	1040	2692	2272	2335	2720	1647	1577	2815	2067	1250	2431
ADAM17	1119	1124	1035	904	1062	888	1245	995	527	1272	1978	1604	961	961	833	1921	1440	724	828
ADAM18	0	0	0	0	0	0	0	0	0	0	0	0	0	0	0	1	0	0	0
ADAM19	74	183	136	149	62	123	138	53	66	123	447	62	220	278	48	304	191	39	66
ADAM1A	162	250	218	191	217	205	248	223	125	200	207	189	213	197	78	208	228	96	146
ADAM2	0	0	0	0	0	0	0	0	0	0	0	0	0	0	0	0	0	0	0
ADAM20	61	105	88	57	77	58	69	96	58	119	109	91	70	44	41	71	55	46	87
ADAM20P1	56	62	57	65	59	48	48	65	52	94	76	62	60	34	27	48	38	38	65
ADAM21	0	1	0	2	0	0	2	0	0	1	0	0	0	2	0	1	0	0	0
ADAM21P1	0	0	0	0	0	0	0	0	0	0	0	0	0	2	0	0	0	0	0
ADAM22	52	203	116	337	95	141	348	52	65	65	91	60	115	261	22	65	208	67	79
ADAM23	165	81	43	55	49	40	119	23	37	224	123	106	58	97	112	272	122	59	53
ADAM28	50	145	98	158	51	93	209	122	85	79	231	92	117	180	29	106	339	73	86
ADAM29	0	1	0	0	0	0	0	0	0	0	0	1	0	0	0	0	0	0	0
ADAM30	0	1	0	0	0	0	0	0	0	0	0	0	0	0	0	0	0	0	0
ADAM32	26	76	23	57	43	44	37	13	29	36	34	49	29	48	24	49	47	8	50
ADAM33	628	829	459	779	600	726	538	405	252	1253	185	450	697	987	250	469	542	181	225
ADAM3A	0	0	0	0	0	0	0	0	0	0	0	0	0	0	0	0	0	0	0
ADAM5	0	0	0	0	0	0	0	0	0	0	0	1	0	0	0	0	0	0	1
ADAM6	0	0	0	0	0	0	0	0	0	0	0	0	0	0	0	0	0	0	0
ADAM7	0	1	0	0	0	2	0	0	0	0	0	0	0	1	0	0	0	0	1
ADAM8	10	117	62	37	33	46	51	33	27	31	238	126	186	75	53	196	70	30	44
ADAM9	1489	1583	840	1144	1106	1025	1411	882	677	2158	2220	2131	1479	1567	933	2275	1730	698	801
ADAMDEC1	47	3	6	46	91	25	7	23	2	67	326	234	42	114	58	230	85	76	22
ADAMTS1	568	718	307	607	491	402	758	286	186	856	1436	684	621	940	302	1226	587	247	268
ADAMTS10	122	240	173	253	204	218	217	145	95	248	127	94	229	267	83	109	229	85	100
ADAMTS12	64	119	98	156	76	258	117	89	73	115	234	169	259	232	79	136	212	49	90
ADAMTS13	11	41	42	25	31	43	28	40	25	29	44	17	49	28	28	38	43	22	25
ADAMTS14	62	62	142	42	28	54	81	32	19	79	58	30	164	29	76	117	45	26	16
ADAMTS15	75	250	371	127	140	511	31	166	123	178	175	129	407	192	171	290	72	82	210
ADAMTS16	1	2	6	23	0	3	2	0	0	2	0	0	2	35	1	0	2	0	1
ADAMTS17	89	332	255	160	189	164	193	127	120	161	202	100	218	184	86	197	142	73	131
ADAMTS18	4	26	34	25	4	50	6	19	29	24	13	23	37	42	0	32	9	12	46
ADAMTS19	3	13	3	6	15	4	11	15	13	17	9	4	2	7	6	8	16	5	8
ADAMTS2	358	599	196	669	369	356	234	126	215	669	420	482	450	1151	305	868	307	68	215
ADAMTS20	0	0	0	2	1	0	1	0	0	0	0	0	0	0	0	1	1	0	0
ADAMTS3	96	92	55	70	25	27	55	43	20	86	138	43	84	73	8	96	39	26	39
ADAMTS4	48	39	11	9	50	49	25	19	10	43	708	75	72	57	84	541	35	44	11
ADAMTS5	626	1198	421	728	915	805	580	584	249	1435	1855	959	712	1101	251	636	863	288	300
ADAMTS6	44	131	88	114	58	95	105	63	73	85	164	170	129	146	51	108	197	35	70
ADAMTS7	25	38	22	25	26	29	25	9	10	40	22	11	64	21	12	43	28	6	16
ADAMTS8	6	23	9	4	0	3	14	7	4	1	12	5	16	8	4	6	14	2	0
ADAMTS9	275	625	397	640	293	777	416	297	256	485	1153	934	916	754	371	2115	447	221	224
ADAMTS9-AS2	106	178	191	220	145	146	221	177	104	300	46	51	129	148	37	85	114	55	74
ADAMTSL1	153	270	127	217	134	325	232	164	61	358	170	179	397	352	84	198	364	100	99
ADAMTSL2	3	6	6	3	2	4	7	3	2	8	14	9	11	5	6	28	1	1	5
ADAMTSL3	47	446	305	671	225	185	519	348	232	132	91	126	210	329	24	46	176	56	145
ADAMTSL4	120	421	181	139	207	363	136	118	101	336	327	177	386	209	154	432	183	77	97
ADAMTSL5	18	16	13	25	9	7	10	10	5	29	25	26	24	24	17	41	19	6	11
ADAP1	9	26	25	20	24	30	15	13	12	16	38	25	31	25	17	20	22	7	20
ADAP2	516	314	182	190	338	378	210	174	132	738	1418	1233	456	316	654	1169	660	318	261
ADAR	3871	5948	3817	4178	3755	3729	4685	3500	2024	5292	7271	5174	4763	4905	2461	5429	5086	2177	2714
ADARB1	941	916	732	883	938	1041	768	578	374	1234	1076	932	974	1059	579	983	852	379	454
ADARB2	4	5	5	1	10	5	14	17	14	19	5	4	6	3	3	12	15	5	13
ADARB2-AS1	0	0	0	0	0	0	1	0	0	0	0	0	0	1	0	0	0	0	0
ADAT1	383	428	322	337	339	301	360	286	190	580	658	416	399	397	236	500	398	206	250
ADAT2	328	571	420	377	437	381	520	340	206	464	537	511	509	405	244	533	439	231	250
ADAT3	5	20	11	5	8	9	7	8	5	5	12	7	15	4	11	7	10	3	9
ADC	38	116	88	97	47	88	106	56	38	102	80	51	93	115	35	86	102	21	28
ADCK1	144	174	167	121	185	148	107	208	81	174	165	121	197	135	127	129	118	134	127
ADCK2	339	372	370	214	399	238	289	342	174	375	314	281	366	248	172	268	375	203	381
ADCK3	280	610	425	446	510	454	508	380	217	421	317	255	454	353	172	196	431	175	216
ADCK4	210	376	266	159	251	212	223	209	123	301	324	241	310	194	169	194	258	138	196
ADCK5	39	101	75	32	57	43	48	55	49	56	95	63	102	51	51	62	63	35	55
ADCY1	56	80	58	98	36	73	64	34	43	95	82	41	106	108	21	63	48	12	30
ADCY10	2	3	11	11	9	9	14	17	3	26	9	6	18	9	7	8	15	4	20
ADCY10P1	175	237	201	216	153	119	150	232	143	319	225	125	259	126	66	72	133	98	133
ADCY2	92	466	324	432	153	176	567	162	211	139	73	69	225	284	31	33	313	63	218
ADCY3	568	823	566	617	538	531	547	236	174	710	976	605	1029	809	397	1001	595	159	273
ADCY4	356	394	295	323	355	415	350	223	125	663	308	258	498	393	193	350	342	109	100
ADCY5	43	86	86	119	107	130	79	39	36	134	17	36	98	159	56	29	67	15	20
ADCY6	589	814	757	756	727	1004	615	656	379	1088	401	416	935	881	297	560	547	263	359
ADCY7	688	1279	949	735	511	573	850	520	347	939	1316	802	1452	1004	415	758	1052	328	508
ADCY8	40	28	217	276	144	381	536	396	182	169	5	27	157	300	60	47	376	82	99
ADCY9	429	528	434	523	352	437	342	293	180	682	430	265	621	643	228	777	320	143	187
ADCYAP1	1	17	3	8	1	9	9	4	17	6	60	1	14	13	3	123	19	1	16
ADCYAP1R1	51	264	151	247	55	197	145	117	90	109	149	79	133	192	29	70	104	37	57
ADD1	2425	3275	2654	2803	2617	2930	2768	1970	1259	3638	2963	2439	3030	3114	1552	3118	2864	1196	1212
ADD2	48	45	24	17	20	15	49	27	12	46	28	16	26	29	15	5	28	13	3
ADD3	2226	3676	2091	3020	2366	2338	3640	2547	1886	3661	1943	2075	2005	2691	803	1138	3724	1141	2360
ADGB	0	9	13	16	1	6	28	10	8	1	5	1	13	18	0	2	11	3	17
ADH1A	7	4	0	0	4	3	0	1	2	7	0	4	1	1	0	0	1	2	1
ADH1B	4504	5685	1561	2207	5706	6508	1567	4717	1415	8999	636	2465	2236	2008	1082	167	2172	1533	1486
ADH1C	3	15	2	3	18	9	3	12	5	11	0	3	0	2	3	2	4	5	3
ADH4	6	14	1	3	18	6	10	2	1	18	3	6	3	1	3	5	3	2	0
ADH5	871	1575	934	1043	1176	953	1214	909	572	1603	1553	1251	965	1223	679	1066	1484	517	901
ADH6	14	6	8	10	4	3	4	10	3	8	1	1	3	1	0	0	4	2	11
ADH7	60	9	4	12	38	9	7	6	9	78	35	61	13	13	96	100	26	21	13
ADHFE1	71	122	195	137	156	161	166	260	109	167	59	47	146	112	47	51	178	81	138
ADI1	598	612	580	643	750	639	644	767	455	845	956	775	693	703	471	817	832	410	888
ADIG	0	0	0	1	1	0	0	0	0	6	2	0	1	0	0	1	0	0	0
ADIPOQ	206	898	573	319	1680	5785	207	344	1098	1839	66	270	759	551	517	8	82	215	828
ADIPOQ-AS1	4	2	4	2	2	6	0	2	7	15	0	0	1	5	1	0	2	0	6
ADIPOR1	2606	2466	1547	1903	2331	1744	2304	2036	1135	3288	3522	3089	1766	1964	1810	4386	2736	1476	2428
ADIPOR2	1482	1470	1021	1112	1559	1448	1268	1125	704	2170	2199	1831	1217	1029	1350	2109	1707	838	1174
ADIRF	515	754	509	461	607	805	839	464	414	714	339	428	657	568	315	375	582	266	936
ADK	528	669	582	642	503	431	685	507	354	642	883	696	537	535	361	741	782	352	607
ADM	298	157	87	148	286	151	238	162	33	390	193	197	156	260	154	414	217	53	90
ADM2	11	7	5	7	2	5	9	5	4	7	16	14	16	7	9	19	7	2	7
ADM5	23	30	20	16	25	20	31	15	13	33	31	6	17	30	11	28	21	13	8
ADNP	2134	2594	2028	2354	2120	1857	2691	1927	1220	2947	2602	2209	2221	2036	1225	2403	2741	1092	1575
ADNP2	835	1003	755	905	862	696	1117	695	346	951	1033	821	795	845	462	1241	951	415	515
ADO	372	381	318	266	400	280	316	344	207	445	462	365	416	276	232	497	303	227	364
ADORA1	9	37	43	36	42	98	53	63	35	68	18	18	66	57	34	8	56	13	32
ADORA2A	2	5	8	5	2	5	2	1	0	4	7	4	6	4	1	5	4	0	2
ADORA2A-AS1	2	29	36	20	16	11	12	22	3	1	17	4	17	9	8	6	5	21	24
ADORA2B	203	243	170	145	239	146	165	163	54	228	372	262	195	167	165	660	172	124	169
ADORA3	79	57	9	19	75	44	23	44	10	143	110	244	28	36	56	20	19	10	14
ADPGK	540	963	734	719	658	636	845	645	361	874	1282	872	822	812	441	961	962	383	588
ADPGK-AS1	1	10	4	8	3	4	10	4	3	9	8	5	4	5	4	3	6	4	6
ADPRH	69	95	55	91	46	92	86	60	33	104	121	75	86	110	36	107	106	42	41
ADPRHL1	16	43	42	26	41	15	27	42	27	37	32	20	49	20	13	14	46	16	49
ADPRHL2	340	300	243	215	294	232	244	231	104	380	397	389	336	243	201	502	287	154	235
ADPRM	89	160	122	128	126	80	152	126	89	157	96	87	116	113	50	109	124	58	95
ADRA1A	75	95	65	133	126	58	108	46	103	109	12	22	69	228	32	11	116	24	56
ADRA1B	4	4	6	4	6	1	2	5	3	6	1	2	2	6	0	0	7	0	6
ADRA1D	2	3	1	1	1	3	3	3	0	4	3	1	3	5	1	4	1	0	0
ADRA2A	31	99	86	186	29	146	64	20	35	57	100	35	152	197	28	174	53	35	26
ADRA2B	9	17	11	3	9	8	9	9	5	9	2	12	4	12	4	2	5	7	4
ADRA2C	20	37	9	10	45	12	18	14	8	24	9	3	15	18	11	16	21	8	14
ADRB1	2	30	21	12	14	11	6	26	14	10	8	9	24	11	5	4	8	14	16
ADRB2	249	492	197	460	535	253	423	527	186	332	98	269	199	318	127	239	181	60	222
ADRB3	0	2	5	0	0	0	0	0	0	0	2	0	1	0	0	2	1	0	0
ADRBK1	657	1130	899	592	854	633	828	540	345	823	1271	711	1033	757	500	1050	1057	341	517
ADRBK2	514	1002	767	1023	1131	1496	1095	754	617	1062	1112	645	937	934	505	815	944	461	642
ADRM1	400	648	384	238	468	302	430	371	233	492	978	627	587	296	497	745	515	284	525
ADSL	419	516	267	303	355	340	342	341	214	536	714	530	470	409	274	512	427	219	408
ADSS	843	1017	768	860	1049	754	1253	1050	526	1264	1129	934	755	784	468	1256	1205	503	659
ADSSL1	47	37	39	63	112	45	37	29	34	59	30	38	53	51	26	43	61	21	39
ADTRP	741	851	779	258	612	535	292	1138	644	768	745	475	787	242	461	391	497	800	1952
ADV21S1A1N	1	7	3	3	2	2	8	1	3	1	15	4	8	9	0	3	6	4	3
AEBP1	784	1847	885	1154	584	1059	849	470	604	1496	1000	547	2001	2112	423	1700	1179	182	565
AEBP2	953	1082	992	996	1064	735	1130	910	508	1383	1130	915	996	939	517	1065	1363	590	769
AEN	336	195	137	103	180	172	161	94	46	296	484	343	290	216	200	781	132	122	132
AES	1145	2187	1494	1185	1496	1330	1618	1496	973	1524	1368	1179	1747	1559	821	1371	1697	733	1493
AF007147	32	57	24	50	35	43	57	36	26	84	94	53	35	78	15	38	56	9	19
AF020763	48	65	38	44	29	34	54	43	24	78	38	23	47	37	11	56	47	20	20
AF035281	52	129	79	66	97	93	83	75	47	110	98	80	88	75	50	127	70	47	38
AF047486	0	1	2	1	0	0	0	0	0	0	1	0	1	2	1	1	0	0	0
AF055024	4	0	0	1	0	0	0	1	1	2	0	1	0	0	0	0	0	1	1
AF063596	50	93	92	73	69	69	106	72	43	94	73	77	67	71	32	66	65	47	44
AF070569	0	0	0	0	0	0	0	0	0	0	0	0	0	0	0	0	0	0	0
AF070581	41	119	103	168	76	130	205	119	94	121	57	66	134	183	21	31	131	38	107
AF072097	3	4	1	11	2	1	6	1	2	9	1	2	4	6	0	1	9	1	0
AF075036	0	0	0	0	0	0	0	0	0	0	0	0	0	1	0	0	1	0	0
AF075112	0	1	2	4	1	1	2	0	0	4	0	0	1	2	0	0	2	1	0
AF079515	2249	2591	1707	1419	1131	1534	1828	2037	1957	3459	3277	1961	1830	1638	889	2391	2174	1211	3075
AF085962	0	0	0	0	0	0	0	0	0	0	0	0	0	0	0	0	0	0	0
AF085995	59	74	69	100	106	85	111	111	71	105	76	69	80	66	27	67	102	55	82
AF086102	6	2	9	6	8	7	10	7	5	5	5	5	5	5	5	10	5	2	2
AF086125	0	0	1	0	0	0	0	0	0	0	0	0	0	0	0	0	0	0	1
AF086126	46	115	94	51	71	74	116	102	63	106	86	88	70	97	39	80	142	36	64
AF086132	53	36	42	38	38	39	24	39	28	63	108	59	50	39	24	59	56	42	41
AF086154	0	0	1	0	1	0	0	0	0	0	1	0	0	1	1	0	1	0	1
AF086165	0	0	0	0	0	0	0	0	0	0	0	0	0	0	0	0	0	0	0
AF086184	1	15	0	10	4	5	0	0	0	0	17	8	0	2	1	6	1	0	2
AF086203	0	3	1	4	2	1	1	0	2	0	1	0	5	4	2	0	2	0	0
AF086219	3	1	0	1	0	0	0	0	2	2	0	0	1	0	0	0	1	0	4
AF086258	0	0	2	8	0	1	0	2	0	0	1	0	3	3	0	1	0	0	0
AF086285	45	65	31	39	42	53	55	42	31	68	44	41	46	37	17	55	53	30	46
AF086288	6	2	0	1	0	4	1	1	2	5	2	0	0	1	4	5	1	2	2
AF086294	87	64	32	18	41	31	27	17	10	95	24	66	17	19	22	15	95	33	31
AF086303	1	2	3	4	2	2	2	1	0	0	0	3	5	10	0	4	2	0	2
AF086346	0	0	0	0	0	0	0	0	0	0	0	0	0	0	0	0	0	0	0
AF086351	13	32	9	13	12	10	20	8	16	17	4	8	9	12	7	12	25	4	6
AF086476	19	27	24	23	16	29	35	35	24	30	15	14	16	18	1	11	37	12	22
AF088041	1212	1506	1113	1414	1151	1234	1377	936	635	1330	1444	1393	1354	1254	798	2138	1184	663	926
AF090102	1	0	0	1	0	1	2	2	2	6	0	0	0	3	0	0	1	1	0
AF090939	31	61	44	55	37	39	58	57	31	60	84	61	66	40	32	97	42	27	43
AF116693	40	67	43	33	47	46	71	66	30	84	78	48	65	30	32	119	54	36	25
AF119915	40	65	55	33	49	57	84	38	29	86	66	59	58	46	41	55	73	25	42
AF131837	5	9	4	11	19	7	33	7	11	13	1	7	5	14	2	10	20	1	10
AF143870	0	0	0	0	0	0	0	0	0	0	0	0	1	0	0	0	0	1	0
AF143871	7	16	9	10	8	4	13	11	2	13	9	4	6	10	2	13	10	6	3
AF157115	56	110	67	86	83	88	115	63	39	140	88	82	66	88	39	77	116	37	47
AF161365	14	10	10	7	13	10	4	4	0	14	15	15	4	6	7	11	6	4	3
AF161442	2	4	0	2	2	2	6	2	1	5	2	0	2	1	1	0	6	2	2
AF188711	7	13	2	9	6	7	5	13	4	15	17	11	14	10	7	7	8	2	3
AF198444	12	24	20	29	13	31	58	16	12	22	324	44	12	53	57	225	44	18	11
AF216583	1	0	0	0	1	0	0	0	0	2	0	0	0	0	0	0	1	0	0
AF258550	14	24	31	31	30	31	30	14	17	21	21	10	26	28	10	22	25	7	9
AF258560	28	52	45	46	30	37	52	47	34	43	54	37	58	44	15	50	52	18	18
AF268386	626	1403	605	763	757	865	727	824	672	1361	585	635	1030	1172	271	528	897	319	774
AF279775	1	4	2	8	4	4	4	8	5	3	1	0	6	0	2	3	0	4	3
AF279780	0	2	0	2	0	1	2	0	2	0	4	2	1	5	1	2	1	0	1
AF279782	0	0	1	1	0	0	0	0	0	0	3	0	0	2	0	1	1	0	1
AF289551	207	328	279	252	235	252	223	199	148	287	213	185	335	225	133	222	209	90	65
AF339801	1	1	0	0	0	0	0	0	0	2	0	0	0	0	0	0	0	0	0
AF339817	114	271	216	432	220	352	423	314	228	302	148	155	206	458	97	184	355	90	167
AF380582	0	0	0	0	0	0	0	0	0	0	0	0	0	0	0	0	0	0	0
AF387615	0	0	0	0	0	0	0	0	0	0	0	0	0	0	0	0	0	0	0
AF397448	0	1	0	0	0	0	0	0	0	0	0	0	0	0	0	0	0	0	0
AF401214	0	0	0	0	0	0	0	0	0	0	0	0	0	0	0	0	0	0	0
AF420437	11	34	10	11	13	10	26	14	11	24	18	6	13	9	5	13	14	3	5
AF508906	0	0	0	0	0	0	0	0	0	0	0	0	0	0	0	0	0	0	0
AF508907	0	0	0	0	0	0	0	0	0	0	0	0	0	0	0	0	1	0	0
AF520419	0	0	0	0	0	0	0	1	0	0	0	0	1	1	0	1	0	0	0
AF520792	69	148	121	116	83	75	144	57	49	114	84	77	75	90	39	70	125	29	71
AF520793	35	67	43	61	17	20	85	31	37	37	34	30	30	33	12	37	52	14	26
AF532840	0	0	0	0	0	0	0	0	0	0	0	0	0	0	0	0	0	0	0
AF548120	0	0	0	0	0	0	0	0	0	0	0	0	0	0	0	0	0	0	0
AFAP1	501	814	498	446	798	661	451	537	249	844	727	457	681	673	367	939	406	254	235
AFAP1-AS1	0	0	1	2	0	0	1	0	1	4	4	3	2	4	1	6	3	1	1
AFAP1L1	252	649	194	230	435	295	339	290	126	602	278	305	297	259	176	318	410	118	153
AFAP1L2	766	888	471	721	518	421	579	292	214	1235	1820	920	691	715	509	1868	722	376	292
AFF1	3840	5434	4439	4397	3781	3640	4629	3809	2388	5415	3844	3722	4047	4188	1690	3672	4881	1661	2879
AFF2	129	270	89	240	154	90	277	115	133	154	235	94	72	181	60	111	219	33	135
AFF3	128	209	188	364	101	210	239	111	111	188	126	81	129	375	37	77	261	53	102
AFF4	4281	4646	3990	4634	4177	3858	5896	3869	2473	5744	6186	4868	4056	4658	2985	6859	6213	2597	3777
AFG3L1P	325	403	373	282	361	312	385	326	126	482	469	400	439	328	227	509	343	166	132
AFG3L2	1306	1390	1042	1041	1420	999	1447	1312	705	1510	1562	1341	1080	1010	810	1565	1413	741	1265
AFM	0	3	3	2	0	0	3	2	1	0	0	0	3	1	0	0	4	0	4
AFMID	194	415	283	304	296	363	345	330	202	404	251	223	339	308	141	240	330	141	180
AFP	0	0	0	0	0	0	0	0	0	0	0	0	0	0	0	0	0	0	0
AFTPH	1578	1974	1464	1608	1472	1203	2146	1592	918	2079	2089	1588	1380	1366	889	1958	2225	1018	1718
AGA	490	431	266	325	356	191	317	340	295	580	450	357	313	307	219	468	464	282	560
AGAP1	747	1028	781	958	725	866	910	645	335	1333	607	656	1019	1128	352	840	838	265	365
AGAP11	207	341	225	436	300	419	411	164	214	479	131	155	287	405	87	205	256	102	154
AGAP2	82	91	75	41	61	82	47	53	24	140	286	122	132	84	87	77	79	67	59
AGAP2-AS1	49	71	36	28	50	39	42	28	19	55	74	48	68	36	31	85	59	23	54
AGAP3	418	616	567	453	442	464	480	338	261	575	676	411	689	448	302	642	507	202	299
AGAP4	50	69	5	67	32	64	70	74	6	84	60	5	4	82	17	67	61	31	4
AGAP5	124	160	95	118	140	99	146	141	75	206	166	127	157	104	85	155	119	75	68
AGAP6	180	307	179	191	286	248	292	195	110	279	316	252	259	216	150	381	224	110	135
AGAP7	5	2	33	0	0	0	2	1	19	3	2	45	55	1	1	0	2	1	20
AGAP8	23	103	89	45	107	45	75	36	59	43	98	88	83	50	42	43	83	17	69
AGAP9	26	82	44	74	9	14	35	21	21	32	52	13	39	64	10	26	33	8	18
AGBL1	0	9	10	7	2	0	12	2	4	1	0	0	0	1	0	0	4	1	3
AGBL1-AS1	0	0	0	0	0	0	0	0	0	0	0	1	0	0	0	0	0	0	0
AGBL2	19	27	17	25	16	17	16	14	7	24	30	21	21	21	10	21	19	8	15
AGBL3	32	70	56	52	43	40	63	35	48	54	27	38	55	32	15	28	50	25	42
AGBL4	4	25	32	15	12	14	28	22	9	8	9	5	16	18	3	4	15	5	24
AGBL5	226	365	273	279	272	232	340	259	160	356	273	244	284	275	132	259	317	118	284
AGER	62	61	52	53	59	94	54	44	29	78	81	41	72	64	30	75	89	24	38
AGFG1	1889	2242	1602	1822	1867	1556	2128	1656	1028	2615	3474	2377	1769	1855	1741	4015	2389	1382	1586
AGFG2	529	641	809	500	721	479	719	720	323	739	346	316	672	447	243	164	693	249	319
AGGF1	719	909	603	652	702	591	811	741	542	951	1031	853	799	636	384	793	1011	404	781
AGK	352	450	275	322	361	324	482	316	220	421	537	413	352	363	193	442	485	213	306
AGL	1068	1070	930	930	1058	1168	1144	1148	694	1620	989	1021	1052	948	607	1087	1214	686	911
AGMAT	3	2	0	3	0	4	2	5	4	4	20	3	3	4	9	12	3	3	5
AGMO	30	38	22	24	17	25	33	19	12	40	13	16	14	17	5	14	28	3	21
AGO1	1415	1819	1537	1479	1543	1306	1794	1041	585	1981	1714	1367	1644	1494	739	1502	1882	638	683
AGO2	652	955	849	805	749	727	872	487	301	900	1056	924	1086	850	469	1475	694	265	435
AGO3	678	792	693	850	754	693	996	680	510	985	803	653	816	800	361	869	936	346	512
AGO4	1196	1983	1777	1850	1459	1338	2397	1470	828	1924	1165	1194	1449	1646	568	1273	2528	706	905
AGPAT1	379	717	690	323	579	518	267	1227	417	541	419	302	1036	351	491	398	344	585	1191
AGPAT2	76	173	128	69	161	239	118	96	79	121	133	143	152	77	114	113	137	64	163
AGPAT3	774	1666	2417	769	1368	1156	599	3046	918	996	1212	724	2770	688	1141	992	709	1464	2647
AGPAT4	250	268	222	299	224	314	194	304	152	455	505	370	319	330	154	454	246	176	324
AGPAT4-IT1	43	42	32	39	42	66	27	40	23	60	90	62	43	38	27	51	29	16	21
AGPAT5	357	344	252	205	294	252	201	292	136	476	611	530	453	269	199	675	268	185	402
AGPAT6	958	1252	971	1006	976	918	1083	682	497	1230	1344	1015	1234	1133	622	1420	1222	389	622
AGPAT9	187	144	103	126	118	127	153	83	42	284	341	180	198	120	110	431	159	94	80
AGPHD1	68	73	60	50	121	65	61	98	32	143	51	49	66	49	41	42	67	41	77
AGPS	806	877	665	824	598	629	818	550	425	1097	1087	890	938	958	451	841	784	360	627
AGR2	5	58	134	45	28	204	48	180	119	21	91	60	132	67	42	29	71	133	152
AGR3	0	0	25	0	0	0	0	0	4	0	0	0	0	0	0	0	1	0	3
AGRN	125	459	335	197	189	187	293	149	101	174	490	260	473	211	244	453	311	92	131
AGRP	1	0	0	0	0	0	1	0	0	0	0	0	0	0	0	0	0	0	0
AGT	4	18	10	12	11	8	4	6	6	10	4	65	6	25	10	2	9	1	10
AGTPBP1	645	845	601	667	604	498	814	599	421	845	912	800	633	677	373	649	924	358	690
AGTR1	191	285	82	149	186	197	137	109	73	401	34	117	112	135	33	32	91	23	53
AGTR2	0	0	0	0	0	0	0	0	0	0	0	0	0	0	0	0	0	0	0
AGTRAP	162	210	128	86	196	160	106	206	100	236	450	242	198	132	203	299	162	134	275
AGXT	1	0	0	0	0	2	0	0	0	0	0	0	1	0	2	0	0	0	1
AGXT2	0	2	1	2	1	0	4	0	3	0	0	0	1	0	0	1	2	0	1
AGXT2L1	0	0	2	2	1	0	0	0	0	0	0	2	0	1	1	0	0	0	0
AGXT2L2	540	879	641	605	581	651	527	464	292	891	795	609	930	709	364	660	593	256	333
AHCTF1	1835	2175	1960	2147	2110	1712	2689	1929	1393	2564	2720	2372	2099	1898	1176	2954	2469	1105	1748
AHCTF1P1	13	17	7	15	20	20	27	12	13	22	29	26	10	19	14	42	18	7	22
AHCY	1062	742	427	348	726	433	499	557	307	1258	1518	1137	832	478	790	1400	736	535	689
AHCYL1	1810	1797	1562	1435	1847	1508	1611	1806	851	2685	2158	1754	1858	1400	1145	1723	1770	1085	1731
AHCYL2	945	1407	1007	1030	980	812	1728	1106	683	1529	987	841	919	814	510	941	1494	505	583
AHDC1	143	438	429	242	268	263	327	168	186	200	264	155	376	172	162	233	293	85	124
AHI1	610	1220	884	1026	807	700	1224	927	545	1014	1262	825	1083	973	474	1029	1109	493	577
AHNAK	138975	184801	157708	164522	140243	133899	166742	127985	75708	180482	107508	133513	156514	147220	62483	152838	152698	65550	84397
AHNAK2	17445	36878	29932	21861	25246	15132	28013	16937	12035	18947	14480	17416	20625	16679	8261	23557	19233	6400	13386
AHR	4425	5288	3769	5158	2766	3099	4714	3675	2680	5297	8304	4480	6891	5496	2286	5416	4619	2370	3633
AHRR	137	204	185	329	92	174	147	69	33	174	123	67	239	304	43	235	103	25	47
AHSA1	602	575	384	327	493	417	464	518	274	677	930	769	680	378	380	778	433	371	613
AHSA2	616	1157	931	1049	750	866	1119	849	571	998	753	680	1017	925	318	640	1079	414	576
AHSG	0	0	0	0	0	3	0	0	1	2	1	0	0	0	1	0	0	0	1
AHSP	0	1	12	4	0	0	1	3	0	3	1	0	6	5	1	0	0	0	2
AICDA	1	2	0	2	0	5	1	0	1	1	0	0	0	0	0	1	1	0	1
AIDA	352	417	263	342	312	329	375	257	174	491	402	391	385	334	188	385	396	161	274
AIF1	85	162	69	112	52	100	87	72	42	129	371	209	149	170	64	97	192	51	100
AIF1L	303	511	294	396	506	504	636	346	277	477	359	393	310	476	256	317	749	184	342
AIFM1	229	332	259	248	265	286	271	341	176	339	454	357	368	250	223	308	282	201	336
AIFM2	99	176	134	103	195	222	102	100	73	181	99	83	174	119	90	95	94	44	74
AIFM3	9	13	6	2	7	4	6	7	5	8	15	3	16	8	5	5	14	7	17
AIG1	488	406	348	371	361	292	426	324	231	688	492	581	383	457	270	455	499	224	461
AIM1	6118	6581	6132	5238	4933	4588	5738	5268	2457	7782	9680	8828	6371	4779	3531	5292	9096	3687	4443
AIM1L	703	752	891	385	978	599	408	728	283	761	912	627	791	397	656	1401	494	390	416
AIM2	9	17	10	6	7	5	11	11	16	19	56	31	26	10	8	107	16	5	12
AIMP1	465	637	446	516	510	446	652	493	293	577	646	594	490	509	288	647	624	310	567
AIMP2	247	250	136	114	204	136	175	150	85	278	396	299	233	165	150	250	186	135	228
AIP	161	250	115	90	139	103	146	130	90	199	216	164	183	107	77	142	172	79	148
AIPL1	0	1	0	0	0	0	0	0	0	0	0	0	0	0	0	0	0	0	0
AIRE	1	4	7	2	0	3	1	1	2	2	2	1	0	1	0	2	0	0	1
AIRN	0	0	1	1	0	0	0	0	0	0	0	0	0	0	0	0	0	0	1
AJ004954	1	6	2	2	0	0	1	1	3	0	13	2	9	3	4	23	2	1	5
AJ011378	0	4	0	0	0	0	0	2	1	0	0	0	0	0	0	2	0	0	1
AJ011981	4	8	4	6	2	8	6	6	7	11	9	9	10	8	1	8	3	2	7
AJ276246	20	23	32	23	14	27	22	20	8	34	23	10	20	26	13	27	17	15	4
AJ297365	5	11	10	13	8	10	8	6	0	11	5	4	13	10	4	8	9	5	7
AJ420422	0	0	0	0	0	0	0	0	0	0	0	0	0	0	0	0	0	0	0
AJ420489	0	0	0	0	0	0	0	0	0	0	0	0	0	0	0	0	0	0	0
AJ420595	42	74	60	72	55	60	87	77	67	75	57	67	80	63	26	56	77	37	61
AJ515158	0	2	2	0	0	0	1	1	0	0	5	1	3	0	0	1	0	0	0
AJ606316	0	0	5	0	1	3	2	1	1	0	3	0	0	0	0	2	1	2	2
AJ606328	0	0	0	0	0	0	0	0	0	0	0	0	0	0	0	0	0	0	0
AJ606330	0	0	0	1	4	4	0	0	0	4	1	2	0	0	3	4	3	0	1
AJ606331	31	46	17	32	18	29	55	58	18	41	29	20	13	29	36	48	47	31	45
AJAP1	16	5	4	24	15	5	44	7	10	27	8	90	73	28	49	543	5	5	25
AJUBA	667	1570	1239	1292	716	561	1565	599	433	899	1135	935	1253	927	424	1335	1244	303	494
AK000154	511	859	731	811	622	672	941	739	485	824	716	590	726	668	292	574	869	372	594
AK000451	0	29	4	19	24	3	6	0	2	5	32	19	3	17	10	0	1	1	2
AK000470	21	88	69	0	73	91	10	94	19	21	173	70	90	0	41	144	20	46	22
AK000798	47	85	65	65	63	95	76	63	35	100	60	53	60	99	24	55	78	26	45
AK000807	20	41	26	28	17	27	37	38	17	32	25	35	33	19	10	37	39	11	16
AK000840	0	6	3	5	85	158	2	10	23	13	0	3	5	6	21	0	1	9	28
AK000953	54	57	42	58	39	42	49	26	19	63	34	44	31	37	19	44	42	14	35
AK001057	67	98	79	68	87	73	88	89	39	105	114	90	71	72	47	116	87	54	38
AK001351	342	25	10	4	63	20	20	12	4	852	133	586	27	30	415	301	564	192	46
AK001394	284	273	267	283	234	229	373	268	196	481	274	182	270	269	122	177	364	185	265
AK001533	100	164	136	154	134	103	139	113	64	151	110	79	145	87	49	79	136	47	71
AK001558	1	1	1	0	0	0	0	1	1	2	0	0	1	0	0	1	2	0	1
AK001582	2	2	4	2	0	1	1	8	2	10	1	1	3	0	0	1	1	2	2
AK001928	24	34	38	40	30	38	36	51	23	42	43	48	51	35	17	59	49	32	28
AK001975	20	17	19	11	11	20	14	7	12	15	13	16	14	17	6	17	15	11	13
AK002090	0	1	0	2	1	0	0	1	0	8	0	0	0	2	0	0	1	1	0
AK021537	17	31	22	51	25	35	42	27	16	33	16	26	34	28	14	36	30	11	10
AK021551	14	27	16	8	18	11	11	22	11	12	34	21	25	13	14	16	16	12	22
AK021563	10	5	9	11	8	5	7	8	10	24	12	13	11	9	8	5	10	7	9
AK021570	404	397	463	297	401	299	322	670	225	481	447	419	415	263	247	350	395	366	616
AK021664	1	9	15	22	6	26	43	14	13	22	7	4	3	22	5	2	26	2	12
AK021739	36	35	32	23	24	41	32	47	15	33	14	17	33	18	5	30	24	11	20
AK021804	71	148	101	158	51	170	175	88	71	149	51	56	136	158	15	146	125	40	53
AK021876	4	5	3	7	1	3	4	3	3	5	2	2	3	3	1	4	7	1	3
AK021888	249	354	300	330	208	257	362	213	166	365	274	382	336	365	98	439	387	113	227
AK021933	21	20	22	14	8	9	12	23	17	45	26	29	30	13	8	15	14	16	28
AK021977	174	376	246	318	164	260	285	119	138	408	199	212	259	351	92	267	226	105	91
AK022030	612	727	717	680	648	584	890	619	469	850	590	579	598	587	287	802	838	363	662
AK022382	41	80	52	88	44	75	76	37	50	63	46	28	56	73	17	25	79	21	48
AK022787	1	6	1	1	1	3	1	0	0	0	3	1	1	0	2	2	0	1	1
AK022793	0	2	0	0	2	0	0	0	0	1	0	0	0	0	0	0	1	2	1
AK022898	1	2	0	1	0	2	3	2	0	2	1	0	0	0	0	0	0	0	0
AK022914	11	18	1	7	2	4	7	2	0	12	21	6	5	10	0	10	5	0	2
AK022915	498	361	355	403	384	326	466	421	200	494	603	607	428	342	265	809	592	260	459
AK022993	41	82	41	29	35	41	57	50	33	68	46	52	54	27	13	44	48	25	33
AK022997	13	39	23	23	24	46	45	22	18	43	54	48	37	49	12	32	50	13	26
AK023033	0	0	0	0	0	0	0	0	0	0	0	0	0	1	0	0	0	0	0
AK023040	188	403	476	215	336	337	220	852	279	296	185	178	512	205	149	180	229	341	730
AK023159	129	131	112	113	135	114	142	114	61	161	149	119	129	124	71	139	161	59	96
AK023178	37	39	28	19	43	28	26	19	15	34	59	33	35	30	20	35	35	10	42
AK023304	15	18	5	9	12	17	19	11	8	27	16	7	18	16	9	7	15	3	8
AK023417	0	0	0	0	0	0	1	0	0	0	1	0	0	0	0	0	0	0	0
AK023457	155	185	172	172	188	188	215	117	98	242	145	130	173	174	55	140	195	81	137
AK023507	52	85	71	93	26	41	45	42	20	84	29	47	67	96	20	70	35	17	21
AK023515	2	4	0	5	3	2	2	1	6	4	1	0	2	2	0	1	1	2	3
AK023548	0	0	0	0	0	0	0	0	0	0	0	0	0	0	0	0	0	0	0
AK023566	110	97	86	111	63	74	120	95	75	129	84	76	88	83	39	52	146	57	82
AK023614	1	2	1	1	0	0	0	3	1	0	1	0	0	0	0	0	4	0	2
AK023627	38	75	79	78	96	52	97	68	64	62	77	55	67	64	38	76	87	45	82
AK023809	2	2	0	6	1	1	3	6	0	1	1	2	1	3	0	0	2	3	1
AK024092	368	668	477	512	381	410	504	359	314	510	470	371	446	452	236	506	628	261	318
AK024119	2	1	1	0	1	7	0	0	0	0	0	2	4	4	2	2	1	0	1
AK024134	7	10	4	5	4	9	11	6	4	10	9	6	3	10	2	4	10	4	2
AK024141	1	4	4	1	1	6	4	4	4	2	2	2	6	3	2	1	4	1	0
AK024242	1	3	2	2	2	1	2	9	6	0	0	0	1	1	0	0	3	0	2
AK024243	11	8	4	4	13	11	10	19	5	26	22	7	11	5	10	5	12	11	2
AK024248	123	162	162	129	189	181	161	140	78	221	158	160	216	163	149	210	170	79	74
AK024535	1	3	0	2	0	0	1	3	0	2	1	1	0	0	0	1	1	0	0
AK024736	1	2	7	0	5	0	2	1	2	2	2	0	0	2	3	2	1	1	5
AK024936	6	5	3	1	3	7	10	3	8	11	6	5	5	7	1	5	5	3	2
AK024998	2	1	1	0	0	2	2	0	1	1	4	3	2	1	1	2	1	0	1
AK025061	11	12	12	1	13	13	8	13	11	16	17	10	16	5	3	13	6	14	7
AK025117	216	243	205	215	183	194	253	187	108	319	374	315	231	264	142	362	334	122	132
AK025127	13	14	11	17	9	5	14	6	6	17	9	6	13	11	0	7	7	4	12
AK025140	625	747	557	650	647	485	727	647	350	860	821	695	619	545	291	711	908	413	612
AK025288	358	635	654	601	367	325	611	313	257	536	859	663	794	630	227	734	704	317	493
AK025321	1	2	4	1	12	7	8	1	4	8	0	1	2	5	2	2	5	0	2
AK025511	5	23	12	10	14	17	11	1	6	8	20	4	13	8	6	12	12	2	5
AK025664	52	77	55	64	41	57	89	44	40	79	64	65	54	77	24	52	89	34	37
AK025726	306	369	292	265	286	282	413	246	139	424	306	279	292	288	170	330	486	146	180
AK025793	158	212	147	141	183	164	169	217	102	278	141	159	157	143	127	183	192	114	147
AK025975	75	4	6	3	34	11	0	3	1	75	32	13	4	12	17	64	13	12	4
AK026244	47	61	52	51	43	52	52	42	11	55	72	57	40	55	20	49	65	28	18
AK026379	38	90	72	64	51	65	98	57	55	89	288	114	101	90	34	71	103	42	62
AK026392	0	1	2	0	0	1	1	0	0	0	0	0	0	0	0	0	1	0	0
AK026502	106	160	135	155	99	127	127	108	59	187	138	124	144	144	50	183	135	76	68
AK026512	2	2	3	3	0	1	2	0	3	3	3	1	6	5	0	1	4	0	0
AK026714	182	218	237	241	201	154	305	221	104	273	260	218	164	196	104	279	293	112	149
AK026736	135	78	53	69	107	119	146	124	67	214	176	307	81	78	164	414	151	99	73
AK026758	6	13	3	12	10	11	18	9	5	15	10	8	22	20	10	18	7	5	3
AK026777	74	74	30	35	27	42	25	50	25	91	95	45	40	36	25	65	66	23	28
AK026905	167	304	300	286	225	237	258	184	81	222	290	221	310	326	135	483	237	99	119
AK027091	91	173	174	117	54	111	52	39	46	164	144	49	147	126	67	60	50	15	35
AK027145	48	18	17	14	35	17	13	36	13	72	140	75	39	27	36	137	31	38	39
AK027190	5	8	2	3	7	3	2	4	0	11	2	0	1	6	0	2	4	1	0
AK027252	0	0	0	0	0	1	0	0	0	0	0	0	0	1	0	0	0	0	0
AK027257	0	0	1	3	0	2	1	0	4	2	0	0	0	3	0	0	1	0	1
AK027332	1	4	1	2	0	0	0	0	0	4	3	0	1	0	0	1	4	1	1
AK027541	65	120	86	84	59	66	111	74	51	109	143	125	79	86	76	134	174	59	87
AK027840	0	0	0	0	0	0	0	0	0	0	0	0	0	0	0	0	0	0	0
AK054623	24	38	23	22	30	21	32	27	24	50	24	17	20	36	14	18	28	14	15
AK054635	19	16	7	16	2	11	32	2	9	23	17	2	11	5	1	16	27	1	12
AK054708	0	1	3	3	0	0	0	0	0	0	1	0	1	1	1	2	1	1	1
AK054710	0	0	0	0	0	0	0	0	0	0	0	0	0	0	0	0	0	0	0
AK054726	0	2	1	1	1	0	0	1	2	1	0	0	0	1	0	1	0	0	3
AK054749	0	0	0	2	0	0	1	0	0	0	0	2	0	0	0	0	0	0	0
AK054753	14	24	14	15	19	11	17	17	14	21	10	14	13	15	6	7	8	12	15
AK054837	13	26	19	24	18	16	17	12	14	12	18	12	18	16	7	19	12	6	8
AK054845	4	4	2	0	1	2	3	4	0	6	0	1	2	0	0	16	2	0	0
AK054905	0	0	0	0	0	0	2	1	0	0	0	0	1	1	0	0	3	1	0
AK054921	506	5630	1718	2686	1340	4149	3359	1458	1698	1936	1242	777	1573	2381	704	1105	1776	547	2088
AK054970	341	365	278	437	461	346	549	319	256	628	578	441	347	444	295	854	501	220	270
AK054972	18	27	14	15	19	22	24	24	11	21	32	20	29	25	15	45	23	20	12
AK054988	0	1	1	1	0	2	4	3	0	0	2	0	4	2	0	0	4	0	1
AK054990	0	0	0	0	1	0	0	0	0	1	0	0	0	0	0	0	0	0	0
AK055017	346	602	432	514	596	433	674	562	342	580	415	415	388	403	178	402	594	241	330
AK055055	0	0	0	0	0	0	0	0	0	0	0	0	0	0	0	0	0	0	0
AK055145	0	2	2	4	0	1	1	1	4	8	0	0	1	3	2	1	0	0	0
AK055197	135	216	145	238	233	319	295	183	93	272	113	131	131	313	100	118	291	70	80
AK055250	10	19	20	11	24	16	16	17	11	15	18	8	10	7	5	25	15	8	8
AK055254	55	5	11	1	21	10	7	11	5	101	63	25	8	15	76	59	19	18	4
AK055257	53	91	74	96	90	70	120	101	63	107	71	63	65	62	24	48	91	50	67
AK055260	1	0	1	0	1	2	0	2	0	4	0	0	0	2	0	1	1	0	1
AK055267	0	0	0	2	1	0	0	0	0	0	0	0	0	0	0	0	1	0	0
AK055272	1	1	3	1	2	4	1	0	0	5	3	0	0	2	0	0	4	1	0
AK055323	371	322	353	324	559	322	485	460	271	557	183	281	316	326	167	334	545	201	453
AK055332	0	0	1	0	1	1	2	1	0	0	1	3	1	0	0	0	0	0	0
AK055351	7	3	8	5	5	1	7	1	2	13	4	2	9	4	6	6	6	3	5
AK055364	0	0	0	0	0	0	0	0	0	0	0	0	0	0	0	0	0	0	1
AK055368	0	0	0	1	0	1	0	0	0	0	1	0	0	1	0	0	1	0	0
AK055370	59	104	84	94	45	92	90	75	55	99	81	44	89	86	24	109	62	41	84
AK055384	56	74	52	70	53	67	78	56	33	72	73	65	61	52	27	87	82	25	41
AK055386	4	25	13	21	44	30	42	8	18	41	5	9	14	34	7	11	26	3	8
AK055408	5	9	7	6	8	11	11	5	7	10	8	6	3	9	2	13	10	1	4
AK055458	8	4	3	5	6	3	4	3	1	12	1	2	1	9	1	4	7	2	1
AK055459	127	242	159	194	121	79	171	78	81	159	164	99	128	120	61	110	219	105	102
AK055533	5	14	13	16	12	14	18	6	7	7	4	7	19	13	7	18	9	1	4
AK055550	0	1	0	0	0	0	0	0	0	0	0	0	2	0	0	0	0	0	0
AK055570	0	8	7	3	4	2	0	2	1	12	4	0	6	8	1	6	3	1	6
AK055601	660	812	650	553	506	534	648	500	310	687	817	752	701	634	368	808	777	355	478
AK055623	0	0	0	0	0	0	0	0	0	0	0	0	0	0	0	0	0	0	0
AK055631	0	0	0	0	0	0	0	0	0	0	0	0	0	0	0	0	0	0	0
AK055656	0	1	1	1	0	0	1	0	0	0	0	0	1	1	0	0	0	0	0
AK055694	45	78	76	60	41	42	45	37	29	65	58	37	84	43	23	41	37	27	34
AK055712	8	7	9	7	4	10	3	5	5	15	5	7	5	12	4	5	7	0	7
AK055772	0	4	3	1	2	6	0	1	1	8	0	4	3	5	1	4	1	1	1
AK055785	40	73	47	27	39	46	46	52	16	57	47	34	48	48	48	79	32	19	13
AK055803	1	2	1	1	2	0	0	4	1	5	2	0	1	1	1	5	1	1	1
AK055811	0	2	0	0	0	1	0	0	0	0	0	0	0	0	0	0	0	0	0
AK055849	26	35	18	27	33	24	32	23	17	30	29	21	32	28	16	25	30	6	11
AK055853	0	1	0	0	0	0	0	0	0	0	0	2	5	1	0	0	1	0	1
AK055856	13	8	9	6	47	13	5	12	1	41	5	23	4	3	14	3	7	4	4
AK055876	0	0	0	0	0	0	0	0	0	0	1	0	0	0	0	0	1	0	0
AK055890	1	0	0	0	0	1	0	0	0	0	0	0	0	2	0	0	1	0	0
AK055910	132	160	153	113	160	178	158	138	100	213	179	130	180	144	105	239	237	109	91
AK055918	1	6	5	5	4	2	4	2	1	1	0	5	0	4	1	2	4	2	2
AK055932	0	0	3	0	0	0	0	1	0	0	1	2	0	0	3	1	0	0	4
AK055957	3	2	2	2	0	0	0	2	1	1	2	0	0	0	0	0	0	0	1
AK055967	57	133	96	64	94	103	81	106	59	120	81	89	88	69	33	79	123	40	64
AK055974	2	0	1	1	0	0	1	0	0	2	4	3	0	0	0	0	0	1	0
AK055980	0	1	0	0	0	0	0	0	0	0	0	0	0	0	0	0	0	0	0
AK055981	80	137	152	159	156	225	167	98	73	140	78	51	109	158	64	68	151	22	48
AK056073	20	40	39	46	30	29	40	25	19	47	28	33	46	40	16	25	42	16	14
AK056077	0	0	0	1	0	0	0	1	0	0	0	0	0	1	0	0	0	0	0
AK056081	25	24	19	19	37	23	49	21	16	43	15	14	19	25	11	13	30	11	14
AK056098	3	16	9	10	8	11	4	2	4	6	9	4	8	9	3	10	7	2	6
AK056105	0	3	3	1	0	0	0	1	0	0	0	0	5	0	0	0	0	0	1
AK056135	0	0	0	0	0	0	0	0	0	0	0	0	0	0	0	0	0	0	0
AK056182	5	18	11	9	8	3	19	11	10	13	6	6	7	13	5	7	19	2	8
AK056196	0	0	0	0	0	6	0	0	1	3	1	1	0	1	0	0	0	0	0
AK056211	15	4	8	3	1	0	1	0	1	6	13	8	8	3	3	5	0	1	3
AK056228	0	1	0	5	1	2	2	0	0	3	0	0	2	4	0	0	0	0	0
AK056246	24	33	36	25	31	22	33	46	23	32	27	32	36	22	7	27	31	11	19
AK056252	0	1	3	1	0	0	1	5	0	5	3	1	1	1	5	0	0	3	1
AK056253	2	19	4	10	6	7	2	7	3	2	36	13	3	10	7	8	0	2	1
AK056267	0	0	0	0	0	0	0	0	0	0	0	0	0	0	0	0	0	0	0
AK056351	1	4	0	3	1	1	3	1	0	1	2	1	2	1	1	1	2	0	3
AK056368	59	88	46	38	59	48	45	50	41	124	87	66	37	36	32	41	67	51	62
AK056396	127	94	19	53	28	28	51	29	12	183	80	63	26	58	13	49	28	12	15
AK056431	1370	202	93	528	276	149	333	203	82	2107	263	211	165	551	182	168	1265	386	225
AK056432	4	2	1	4	0	4	8	3	3	6	5	0	3	4	0	3	6	1	0
AK056485	0	1	0	0	0	0	0	0	1	0	0	0	1	0	0	0	0	0	0
AK056486	0	4	11	2	4	3	3	2	3	2	3	1	14	6	1	2	2	2	2
AK056490	0	11	8	6	3	5	1	8	1	7	2	0	12	6	2	0	5	0	6
AK056505	0	0	0	1	0	0	2	0	0	0	1	0	0	0	0	0	1	0	0
AK056524	0	0	0	0	0	0	0	0	0	0	0	0	0	0	0	0	0	0	0
AK056584	351	398	272	327	252	245	298	384	293	439	451	286	224	302	159	330	584	221	497
AK056618	12	43	21	17	25	15	9	24	8	22	30	18	34	23	13	34	15	12	9
AK056623	185	323	308	311	295	233	477	251	197	319	187	171	207	248	89	282	453	129	200
AK056625	0	0	0	0	0	0	0	0	0	0	0	0	0	0	0	0	0	0	0
AK056657	21	34	49	20	22	31	27	16	20	41	37	17	31	31	17	28	27	12	13
AK056686	6	28	11	6	6	23	6	17	7	17	52	10	8	3	11	28	9	25	4
AK056689	0	1	0	0	0	0	0	0	0	1	10	1	0	4	0	0	5	0	0
AK056780	9	17	9	11	13	10	10	13	14	9	13	29	29	10	24	30	8	5	10
AK056817	43	31	26	18	21	36	14	25	10	77	81	37	58	29	15	40	34	14	16
AK056897	90	128	52	65	111	102	113	61	64	175	93	88	72	107	48	53	100	60	71
AK056973	18	18	21	13	20	14	13	25	14	34	21	25	32	17	5	15	23	13	20
AK056982	2	2	3	2	3	7	5	5	2	6	8	8	9	3	2	3	10	3	6
AK057177	10	18	17	27	14	22	22	16	14	14	8	6	16	17	11	2	20	4	15
AK057187	2	4	1	1	0	1	2	3	2	0	4	1	2	1	0	1	2	2	3
AK057188	16	13	20	33	18	28	21	15	8	19	11	11	35	29	12	4	24	3	4
AK057218	6	5	3	4	0	0	0	8	0	1	1	1	0	3	1	2	1	4	0
AK057259	0	0	0	0	0	0	0	0	0	0	0	0	0	1	0	0	0	0	0
AK057304	0	0	0	0	0	0	0	0	0	0	0	0	0	0	0	0	0	0	0
AK057316	0	0	0	0	4	1	0	4	0	2	0	1	5	0	1	2	0	6	0
AK057317	0	1	0	0	1	1	0	3	0	2	0	1	0	0	0	0	2	0	0
AK057321	24	28	16	31	28	10	27	15	11	30	29	23	24	29	12	36	36	16	6
AK057332	0	0	0	0	0	0	0	0	0	0	0	0	0	0	0	0	0	0	0
AK057379	5	2	9	0	82	87	30	24	13	7	1	23	2	15	3	13	38	5	18
AK057438	0	0	0	0	0	0	1	0	1	0	0	0	0	0	0	0	0	0	0
AK057448	0	1	0	0	0	0	0	2	0	1	0	0	1	0	1	2	1	0	0
AK057451	12	12	21	16	22	3	31	24	14	16	11	5	10	10	3	6	34	10	17
AK057455	7	19	21	19	15	14	38	18	16	16	5	16	26	24	8	29	28	13	25
AK057471	0	1	0	0	0	0	2	0	0	0	0	0	0	0	0	0	0	0	0
AK057473	0	0	0	0	0	0	0	0	0	0	0	0	0	0	0	0	0	0	0
AK057513	0	0	0	1	0	0	0	0	0	2	1	1	2	0	0	0	0	0	0
AK057515	0	0	0	0	0	0	0	0	0	0	0	0	0	0	0	0	0	0	0
AK057519	1	12	3	2	3	2	3	7	3	6	3	5	2	1	2	0	7	0	2
AK057554	0	0	0	0	0	0	0	0	0	0	0	0	0	0	0	0	0	0	3
AK057596	28	100	74	102	37	51	117	41	44	42	49	41	71	80	12	33	81	20	31
AK057604	37	48	51	54	43	59	56	32	18	51	32	17	37	46	10	35	36	14	24
AK057657	1446	1642	1140	1580	1344	1208	1630	1190	676	1931	2422	1808	1349	1497	971	2578	1666	885	1074
AK057681	85	57	54	47	61	80	56	44	21	120	114	58	104	58	49	84	69	33	19
AK057689	12	19	13	13	14	10	26	9	11	19	12	8	8	13	4	22	14	5	3
AK057719	47	65	64	56	64	86	51	41	16	86	37	36	80	70	11	52	47	17	23
AK057766	6	1	5	0	0	5	5	3	6	7	2	0	8	0	0	4	3	3	6
AK057873	13	30	23	34	7	4	18	5	8	13	24	6	18	22	6	4	30	4	16
AK057887	512	750	736	763	671	670	710	535	293	769	561	590	672	755	297	705	706	285	426
AK057897	11	23	9	20	11	22	10	7	2	16	6	9	10	16	8	10	12	5	3
AK057978	160	307	262	314	219	231	432	190	188	296	242	156	196	305	91	266	320	109	154
AK058136	10	24	42	34	28	23	31	26	21	13	10	19	16	31	3	11	45	5	23
AK058177	0	0	0	0	0	0	0	0	0	0	0	0	0	0	0	0	1	0	0
AK074396	10	33	20	6	6	6	12	1	3	12	1	3	16	13	3	5	10	0	4
AK074469	64	126	81	91	70	85	151	96	89	123	133	130	123	87	51	175	136	54	42
AK074476	160	233	169	195	187	206	202	149	93	238	168	127	152	171	75	190	194	68	94
AK074615	0	5	1	4	2	8	1	0	1	11	4	0	2	5	0	0	6	2	0
AK075019	1	1	0	0	0	0	0	0	0	0	0	0	0	0	1	0	0	0	0
AK075337	0	0	0	0	0	0	0	0	0	0	0	0	0	0	0	0	0	0	0
AK090553	2	2	1	0	2	1	1	1	2	7	1	0	5	0	1	1	1	0	4
AK090593	34	36	28	29	55	56	30	38	10	45	35	66	36	35	42	44	51	32	28
AK090604	1	9	2	4	10	12	7	3	10	17	2	4	3	11	4	1	5	1	4
AK090674	292	372	372	470	336	315	514	333	278	408	330	296	339	332	131	360	425	184	309
AK090681	0	0	0	0	0	0	0	0	0	0	1	1	1	0	0	0	0	1	0
AK090688	11	2	2	4	2	17	13	4	3	24	14	9	14	37	6	39	21	2	11
AK090700	7	29	41	25	12	8	13	19	14	11	12	1	27	16	3	3	11	14	19
AK090736	26	51	47	29	38	40	40	30	18	54	55	43	44	36	13	38	37	15	19
AK090788	0	1	0	1	1	0	3	0	0	6	1	0	2	0	0	0	1	0	0
AK090844	250	255	223	226	293	222	273	251	151	354	271	300	297	219	131	248	323	168	159
AK090854	0	1	0	1	1	0	0	0	0	0	0	0	0	0	0	0	0	0	0
AK090895	0	0	0	0	0	0	0	0	0	0	0	0	0	0	1	1	0	0	0
AK090904	238	190	140	151	253	161	199	156	95	347	277	236	211	178	179	378	253	140	134
AK090973	8	2	0	3	2	0	4	1	1	2	9	2	1	3	0	6	5	1	2
AK091028	14	19	17	39	15	22	41	12	24	31	9	6	14	33	6	12	26	9	12
AK091070	12	13	5	9	1	7	8	3	0	6	3	3	2	6	2	3	10	2	0
AK091102	10	11	13	13	6	12	17	8	5	17	35	12	29	25	9	27	14	7	7
AK091265	1	1	1	3	0	3	1	3	0	3	2	1	4	2	0	0	1	1	1
AK091275	1	7	10	3	4	3	4	5	5	7	27	7	12	9	2	1	4	0	6
AK091365	0	1	1	0	2	0	1	2	1	2	0	0	2	1	0	0	1	2	0
AK091593	0	1	0	0	0	0	0	0	0	0	0	0	1	0	0	0	0	0	0
AK091624	70	92	78	70	69	67	80	46	29	58	82	49	74	87	29	72	77	26	31
AK091688	1	0	9	1	4	0	6	3	2	2	2	0	5	4	0	0	3	2	3
AK091729	20	41	32	36	24	39	38	20	13	34	38	25	49	28	20	30	22	10	13
AK091866	134	55	22	19	68	52	46	36	11	242	155	275	114	43	161	311	108	50	41
AK091889	3	0	0	1	3	3	1	2	1	2	3	1	1	2	0	1	2	1	3
AK091906	2	6	11	13	8	4	16	8	1	3	0	1	2	8	1	4	7	1	7
AK091996	2	21	17	8	6	22	9	13	13	7	23	8	9	5	2	7	6	5	7
AK092048	88	235	216	172	133	148	259	124	96	141	77	116	180	178	42	115	238	66	179
AK092080	95	160	302	104	208	185	120	435	204	151	88	65	377	85	133	102	128	172	701
AK092087	0	0	1	0	0	0	0	1	0	1	1	0	1	0	0	0	0	0	0
AK092098	17	25	16	17	20	36	19	25	14	43	36	24	43	18	22	35	32	13	3
AK092135	0	0	0	0	0	0	0	0	0	0	0	0	0	0	0	0	0	0	0
AK092150	0	0	0	0	0	0	0	0	0	0	0	0	0	0	0	0	0	0	0
AK092251	8	4	2	4	0	1	9	0	2	10	3	1	2	3	0	7	2	5	0
AK092313	0	1	2	1	3	7	6	2	4	2	4	0	3	2	1	5	1	0	9
AK092331	118	404	291	219	204	190	389	206	174	201	246	209	253	218	95	209	355	95	194
AK092380	32	51	42	56	28	41	26	24	25	58	93	52	65	60	37	138	30	19	16
AK092451	2	6	5	3	6	2	8	8	3	6	3	7	3	8	4	4	4	6	4
AK092541	7	20	28	23	14	11	33	20	11	12	5	5	14	14	2	12	17	7	19
AK092589	0	0	4	0	0	4	3	1	0	0	4	2	3	0	0	2	2	0	2
AK092619	0	0	0	1	1	1	0	2	0	1	0	0	0	0	0	0	1	0	2
AK092965	11	23	12	10	21	12	14	8	7	28	74	12	22	18	14	40	13	15	6
AK093002	0	1	2	0	1	2	1	2	3	5	2	0	2	0	2	0	0	1	2
AK093026	109	250	203	207	167	138	265	183	104	205	141	156	175	172	59	148	238	113	110
AK093107	222	456	318	371	317	153	408	129	159	293	186	240	272	296	107	133	339	42	188
AK093114	0	2	0	2	1	0	1	0	5	3	2	2	0	3	1	1	1	1	14
AK093124	0	0	0	0	0	1	0	2	0	0	0	0	0	0	0	0	1	0	2
AK093193	0	0	0	0	0	0	0	0	0	0	0	0	0	0	0	0	0	0	0
AK093203	20	40	25	28	31	31	58	21	20	21	31	21	13	29	3	21	76	7	17
AK093205	0	0	0	0	0	0	0	0	0	0	0	0	0	0	0	0	0	0	0
AK093214	0	0	0	0	0	0	0	0	0	0	0	0	0	0	0	0	0	0	0
AK093219	0	0	0	0	0	0	0	0	0	0	0	0	0	0	0	0	0	0	0
AK093256	5	6	10	22	9	10	11	24	12	12	13	9	7	16	11	6	13	8	12
AK093264	0	0	0	0	0	1	0	0	0	0	0	0	0	0	0	0	0	0	0
AK093299	8	23	25	32	18	15	24	16	7	13	16	6	10	13	13	16	28	5	9
AK093301	0	0	0	0	0	0	0	0	0	0	0	0	0	0	0	0	0	0	0
AK093356	28	28	16	15	26	15	31	15	16	43	32	38	28	16	17	17	24	11	23
AK093362	0	0	0	0	0	0	0	0	1	0	0	0	0	0	0	0	0	0	0
AK093363	0	2	0	1	0	0	2	1	0	0	0	0	0	0	0	0	0	0	0
AK093370	0	0	0	0	0	0	0	0	0	0	0	0	0	0	0	0	0	0	0
AK093381	0	0	0	0	0	0	0	0	0	0	0	0	0	0	0	0	0	0	0
AK093403	0	0	0	0	0	0	0	0	1	0	1	0	0	0	0	0	0	0	1
AK093412	0	0	0	0	0	0	0	0	0	0	0	0	0	0	0	0	0	0	1
AK093416	142	165	184	171	137	159	197	187	144	271	73	122	119	103	53	168	170	119	219
AK093443	0	4	0	3	0	1	1	9	0	6	2	0	0	2	0	0	0	4	1
AK093513	0	1	0	1	0	0	1	0	0	0	0	0	0	0	0	0	0	0	0
AK093519	0	0	0	0	0	0	0	0	0	0	0	0	1	0	0	0	0	0	0
AK093525	2	0	0	1	0	0	0	0	0	0	0	2	2	2	0	2	1	0	0
AK093534	62	113	81	86	62	105	104	92	44	104	91	79	102	94	33	84	104	40	37
AK093551	66	121	75	100	112	99	84	113	73	135	126	93	132	79	42	70	77	59	66
AK093552	0	1	2	0	0	0	2	1	0	1	0	0	2	1	1	0	0	0	0
AK093555	10	15	16	18	10	34	14	7	4	14	28	16	14	25	9	17	15	4	3
AK093600	5	44	26	29	15	22	41	19	30	19	23	14	20	18	10	20	28	8	22
AK093758	4	4	5	13	10	2	9	2	3	4	3	2	6	8	5	2	3	3	2
AK093892	6	0	3	0	0	3	4	3	0	3	11	4	6	1	1	10	6	4	2
AK093898	58	62	65	67	67	79	89	65	50	85	88	101	74	76	41	121	116	36	52
AK093940	0	1	0	3	0	2	1	0	1	0	1	2	0	1	0	2	4	0	2
AK094117	0	0	0	0	0	0	0	1	0	0	0	0	0	0	0	0	1	0	0
AK094156	61	92	77	82	46	95	76	96	64	132	90	96	79	107	46	60	86	56	72
AK094188	30	44	34	32	20	25	39	28	34	47	32	39	43	42	23	39	35	14	35
AK094196	1	13	26	8	17	15	4	31	15	5	11	3	38	0	11	0	5	22	64
AK094280	0	0	0	0	0	0	0	0	0	0	0	0	0	0	0	0	0	0	0
AK094325	4	0	0	3	2	0	3	1	1	6	0	4	0	4	1	0	1	1	0
AK094342	1	1	2	0	0	1	2	1	0	4	2	4	0	0	0	2	4	1	1
AK094343	0	1	5	3	1	2	1	1	0	1	3	0	2	4	0	0	4	2	1
AK094352	1	3	8	4	1	9	8	4	8	2	0	0	11	4	0	1	2	1	1
AK094413	195	191	157	168	203	146	202	98	85	247	135	190	147	159	91	137	178	63	139
AK094462	0	1	0	0	0	1	0	0	0	0	0	0	0	0	0	0	0	0	0
AK094480	4	16	14	6	5	2	12	4	7	15	11	10	2	1	8	7	6	5	8
AK094525	20	14	12	10	13	9	16	6	6	17	6	2	6	8	3	7	5	2	7
AK094561	1	0	0	3	0	0	2	1	0	2	1	0	0	1	0	0	1	0	0
AK094577	4	19	14	15	12	12	11	18	3	9	39	8	16	10	11	14	17	5	20
AK094599	0	1	0	0	2	0	2	1	0	1	1	0	0	1	1	2	0	0	0
AK094611	0	0	0	0	0	0	0	0	0	0	0	0	0	0	0	0	0	0	0
AK094621	256	313	327	332	328	190	415	346	193	376	285	255	290	245	124	209	371	186	349
AK094639	3	3	5	1	5	8	6	2	1	2	1	2	1	1	1	2	3	1	0
AK094644	3	4	1	5	2	1	2	5	1	3	2	1	3	5	1	0	3	1	1
AK094674	0	1	0	0	0	1	1	0	0	0	1	0	0	0	0	0	1	0	0
AK094692	5	4	7	3	6	2	3	9	2	8	9	5	7	3	6	3	3	1	2
AK094733	0	5	0	0	2	1	7	1	0	3	0	0	0	3	0	0	7	0	3
AK094786	6	18	41	36	21	17	33	10	18	12	8	7	19	20	4	13	28	2	16
AK094818	40	44	45	36	67	52	63	56	31	75	88	66	63	37	31	73	46	25	27
AK094859	143	233	140	160	127	141	172	94	77	161	90	65	113	109	45	81	121	43	68
AK094909	6	14	7	18	6	9	11	7	9	10	6	8	7	16	1	6	17	4	10
AK094915	0	0	0	0	0	0	0	0	0	0	0	0	0	0	0	0	0	0	0
AK094916	17	9	6	18	4	6	10	5	12	26	6	8	5	17	6	3	12	2	14
AK094929	6	17	17	12	59	32	38	33	28	19	4	8	15	21	7	1	31	8	14
AK094934	9	2	4	4	4	3	2	7	2	11	10	0	12	4	2	2	3	3	5
AK094945	14	42	29	25	43	34	41	44	27	40	26	17	28	22	13	16	40	22	25
AK094963	28	70	45	44	59	61	81	110	48	66	23	20	39	51	25	18	60	20	78
AK094985	9	13	21	20	12	11	21	15	7	17	8	13	16	10	4	6	34	7	10
AK094990	10	17	11	6	6	12	4	8	9	20	7	5	11	6	8	26	4	2	6
AK095045	0	1	0	0	1	1	0	0	0	0	1	0	0	0	0	0	0	0	0
AK095057	146	211	210	192	156	198	151	146	97	275	176	117	215	185	74	147	133	64	66
AK095081	0	1	0	0	0	0	0	0	0	0	0	0	0	0	0	0	0	0	0
AK095112	69	90	90	122	116	94	208	82	54	109	93	66	57	89	41	89	199	38	68
AK095132	0	5	1	2	6	4	2	1	1	1	2	1	3	2	4	1	0	0	0
AK095151	16	22	23	29	12	27	21	21	12	32	9	14	11	28	1	9	19	10	14
AK095179	416	524	556	543	427	390	549	342	200	504	731	466	448	502	328	926	564	212	255
AK095187	0	0	0	0	0	0	0	0	0	0	0	0	0	0	0	0	0	0	0
AK095210	21	13	33	36	5	38	15	40	3	37	14	9	38	44	1	26	18	25	4
AK095221	2	1	0	2	0	1	0	2	1	4	1	1	0	0	0	0	2	0	2
AK095242	112	186	164	183	128	151	206	171	128	200	203	195	150	198	110	248	223	87	151
AK095267	58	93	78	66	79	58	86	46	35	61	104	69	83	68	43	60	83	30	28
AK095285	0	1	4	7	0	0	0	0	0	0	0	0	0	0	0	0	0	0	3
AK095310	0	1	1	2	1	1	1	0	0	1	1	0	2	1	0	0	1	0	1
AK095335	23	70	41	55	25	55	66	33	24	46	43	18	45	47	10	11	55	21	17
AK095365	2	17	8	10	15	7	18	3	3	5	3	1	4	16	1	10	19	3	0
AK095366	72	166	118	119	115	83	147	95	53	140	79	96	110	75	47	86	114	62	70
AK095439	58	110	93	104	69	72	155	71	44	89	39	49	53	91	20	50	94	27	47
AK095498	0	0	0	0	0	0	0	2	0	0	0	0	0	0	0	0	1	0	0
AK095546	116	54	47	82	44	63	63	39	18	123	119	51	78	87	91	107	68	26	28
AK095583	0	0	0	3	0	2	0	3	0	0	0	2	1	3	0	0	0	0	0
AK095618	0	0	0	0	0	0	0	0	0	0	0	0	0	0	0	0	0	0	0
AK095621	5	15	8	10	12	12	5	14	9	21	10	18	18	9	2	3	13	2	4
AK095633	0	0	0	0	0	0	0	0	0	0	0	0	0	0	0	0	0	0	0
AK095699	0	1	0	0	0	0	0	0	0	0	0	0	0	0	0	0	0	0	0
AK095700	138	216	212	165	182	175	173	109	95	262	167	124	251	190	86	142	203	78	83
AK095721	360	412	407	307	340	350	284	242	123	458	374	226	389	337	138	387	236	124	159
AK095988	178	190	126	105	141	174	104	103	53	286	51	51	133	82	45	30	85	43	50
AK096023	1	4	1	0	1	0	1	0	0	0	3	2	5	3	0	1	0	1	0
AK096066	4	0	0	5	0	0	0	1	2	7	1	0	2	6	0	0	2	0	1
AK096159	4	13	10	6	4	8	7	7	5	17	4	6	4	8	0	7	3	1	3
AK096219	10	23	30	19	26	22	22	24	14	41	17	6	18	23	9	20	26	5	9
AK096230	20	29	62	33	38	31	31	37	20	32	41	36	72	43	42	49	40	17	27
AK096233	82	69	55	72	56	96	46	46	31	134	52	49	45	55	39	84	77	31	24
AK096249	2	2	1	0	4	6	2	2	2	4	4	2	3	4	1	6	6	0	0
AK096291	0	0	0	0	0	0	1	0	0	0	7	2	0	1	1	0	0	0	0
AK096314	46	37	27	29	21	59	20	27	24	105	167	54	26	20	27	63	46	41	35
AK096329	2	3	2	1	4	6	2	0	0	1	17	9	7	16	1	3	2	1	2
AK096335	13	13	18	18	13	31	24	7	5	21	21	32	10	22	7	13	24	6	7
AK096379	0	0	0	0	0	0	0	0	0	0	0	0	0	0	0	0	0	0	0
AK096395	12	12	5	15	9	11	8	13	7	20	15	7	13	10	2	12	8	6	6
AK096475	127	131	112	133	114	114	168	96	96	225	172	128	141	136	51	132	174	64	74
AK096499	0	0	0	0	0	0	0	0	0	0	0	0	0	0	0	0	0	0	0
AK096549	2	4	0	8	2	9	6	2	0	6	3	8	5	7	3	9	7	2	2
AK096592	246	435	413	408	350	304	683	420	287	407	289	268	279	374	115	303	472	175	305
AK096622	162	176	91	101	115	95	89	108	119	136	67	96	121	144	59	162	115	75	200
AK096718	2	5	5	5	7	4	10	3	12	8	7	13	4	6	2	4	6	1	17
AK096766	0	0	0	0	0	0	1	3	0	1	0	3	1	0	2	0	2	1	0
AK096792	13	20	16	23	8	28	29	17	29	43	39	20	38	15	13	10	52	3	24
AK096803	0	0	0	3	0	0	0	0	0	0	0	0	0	0	0	0	1	0	0
AK096834	10	20	5	4	5	9	7	1	7	5	36	44	13	5	16	97	26	5	7
AK096898	1	2	2	1	0	0	0	2	0	0	0	0	0	2	0	0	1	0	0
AK096932	0	2	0	4	0	2	3	0	0	0	1	0	0	0	1	1	0	0	0
AK096976	0	0	0	0	0	0	0	0	0	0	0	0	0	0	0	0	0	0	0
AK096982	47	70	93	75	133	106	129	72	33	65	96	127	96	60	43	108	115	33	40
AK096987	0	0	0	0	0	0	0	0	0	0	0	0	0	0	0	0	0	0	0
AK096995	1	0	0	4	0	0	0	0	0	0	0	0	0	2	0	0	0	0	1
AK097012	0	0	0	0	0	0	0	0	0	0	0	0	0	0	0	0	0	0	0
AK097119	619	833	789	939	717	713	773	429	304	906	691	507	746	818	314	825	709	243	307
AK097142	0	0	0	0	0	0	0	0	0	0	0	0	0	0	0	0	0	1	0
AK097143	0	1	1	2	0	1	1	1	3	1	0	1	2	0	1	0	1	1	2
AK097161	0	4	18	15	37	17	0	200	37	0	0	0	37	4	8	1	0	66	125
AK097184	8	4	5	7	7	7	4	18	4	6	9	10	9	3	2	1	9	6	1
AK097190	4	6	4	4	3	4	6	3	3	4	9	5	9	5	1	7	15	1	3
AK097193	4	4	9	12	0	6	4	4	10	6	4	1	5	5	0	3	11	4	6
AK097242	1	0	0	0	0	0	0	0	0	3	0	0	1	2	2	1	1	1	0
AK097288	66	105	63	131	98	131	135	59	62	183	66	55	93	193	50	96	134	20	43
AK097289	27	38	46	59	36	44	43	30	21	48	42	19	41	53	14	31	42	13	15
AK097351	15	22	15	17	16	27	13	15	9	38	14	9	11	18	10	23	12	3	11
AK097370	21	56	30	18	21	26	32	25	17	27	16	18	34	14	13	15	22	11	15
AK097428	2	9	11	20	7	8	5	5	8	11	4	4	13	11	3	0	4	4	10
AK097432	0	0	0	0	0	0	0	0	0	0	0	0	0	0	0	0	0	0	0
AK097447	0	0	0	1	0	0	0	0	0	0	0	0	0	0	0	0	0	0	0
AK097453	9	12	12	14	13	13	20	10	4	15	25	19	14	13	14	14	20	11	11
AK097472	4	10	9	11	5	14	6	3	1	8	21	3	5	14	10	3	12	3	6
AK097493	0	0	0	0	0	0	0	0	0	0	0	0	0	0	0	0	0	0	0
AK097500	4	11	10	4	2	8	3	0	4	7	5	5	5	3	2	6	0	0	2
AK097527	0	0	1	2	0	3	1	0	2	1	1	0	1	2	1	1	1	0	0
AK097571	0	1	6	2	0	2	1	0	1	2	4	0	3	8	0	1	4	1	0
AK097585	4	1	5	6	9	7	8	4	10	7	0	3	1	2	0	0	5	3	7
AK097590	4	16	23	13	16	18	20	6	6	17	9	9	12	14	3	6	13	2	2
AK097618	5	10	8	6	2	6	6	6	3	3	2	1	9	1	0	3	6	3	2
AK097622	0	0	0	0	0	0	0	0	0	0	0	0	0	0	0	0	0	0	0
AK097624	0	0	0	0	0	0	0	0	0	0	0	0	0	0	0	0	0	0	0
AK097625	4	22	22	10	16	14	22	20	8	13	13	12	19	18	7	11	44	14	16
AK097658	3	8	4	3	8	5	3	16	6	5	6	5	3	5	1	4	5	4	10
AK097686	0	1	0	0	0	0	0	0	0	0	0	0	2	0	0	0	0	0	0
AK097694	2	0	0	1	1	0	0	0	0	5	1	1	0	1	0	0	0	0	0
AK097701	24	12	15	7	24	19	8	25	5	27	14	17	7	10	6	21	10	16	6
AK097702	102	265	426	157	255	157	477	288	174	118	41	84	250	69	44	73	303	68	133
AK097706	0	1	0	0	0	2	1	0	0	1	3	0	8	2	0	0	2	1	3
AK097722	8	40	69	51	30	21	51	53	40	24	9	17	40	20	6	20	58	22	31
AK097759	2	1	0	1	0	1	0	0	1	1	1	0	0	0	0	0	0	0	1
AK097787	0	0	0	2	0	0	1	0	0	0	0	0	0	1	0	0	0	0	0
AK097791	5	1	0	1	3	3	3	2	2	1	2	1	0	3	6	0	6	1	4
AK097794	0	0	1	1	1	0	0	0	0	0	2	0	0	1	0	0	0	0	0
AK097803	2	89	142	0	4	70	0	146	45	4	93	5	149	0	0	139	0	115	70
AK097814	3	7	1	3	5	1	2	3	1	4	5	3	4	4	1	1	4	0	0
AK097816	0	1	0	0	0	0	0	0	0	0	0	0	0	0	0	0	0	0	0
AK097829	0	0	0	0	0	0	0	0	0	0	0	0	0	0	0	0	0	0	0
AK097836	0	1	1	1	1	2	2	3	0	2	0	0	0	0	1	0	1	0	0
AK097853	0	0	0	0	0	0	0	0	0	0	0	0	0	0	0	0	0	0	0
AK097866	0	1	7	0	0	0	1	0	2	0	0	0	0	2	0	0	2	0	0
AK097878	26	56	56	37	35	38	43	41	17	48	27	50	54	48	20	52	50	20	21
AK097902	1	3	5	3	2	1	0	0	2	9	0	0	1	6	0	0	1	1	1
AK097910	7	0	0	0	7	4	4	4	0	16	3	5	2	3	3	2	14	4	1
AK097921	1	5	5	0	0	1	2	0	0	1	0	0	2	1	0	0	2	0	2
AK097934	35	62	50	73	56	76	77	25	28	70	33	16	27	89	21	21	59	12	24
AK097952	0	3	8	5	0	1	3	2	6	0	4	0	6	7	0	2	3	2	2
AK097957	9	5	7	4	4	6	6	6	4	13	26	10	11	4	6	10	8	3	1
AK098012	5	5	12	7	7	8	1	6	2	8	24	6	10	9	1	10	2	4	3
AK098067	116	95	60	31	86	68	44	77	31	189	210	116	104	54	91	68	117	66	65
AK098095	333	437	389	456	369	330	535	353	259	455	297	319	320	410	141	397	552	166	386
AK098198	0	3	0	0	0	0	0	2	1	2	1	0	0	3	0	1	0	0	2
AK098263	28	27	38	36	39	29	42	49	23	20	34	33	34	39	24	32	37	24	43
AK098303	1	12	5	8	6	5	7	3	1	7	2	2	5	12	4	5	1	4	0
AK098333	32	23	24	36	30	32	53	19	14	42	38	33	39	24	12	37	40	24	20
AK098438	71	83	75	55	1	32	71	19	42	105	69	32	55	50	0	30	131	17	44
AK098481	176	336	265	195	278	175	167	121	132	280	217	156	212	180	83	151	268	67	129
AK098491	83	163	125	123	153	116	186	105	61	150	93	100	143	136	66	108	160	62	36
AK098548	0	0	0	1	0	0	0	0	0	0	0	0	0	0	0	0	1	0	0
AK098560	0	0	0	0	0	0	0	0	0	0	0	0	0	0	0	0	0	0	0
AK098570	0	0	0	0	0	0	0	0	0	0	0	0	0	0	0	3	0	0	0
AK098656	0	0	0	0	0	0	0	0	0	1	2	0	0	0	0	1	0	0	0
AK098665	1	4	0	2	2	3	9	3	5	1	1	0	0	1	2	2	2	0	2
AK098705	0	0	0	1	0	0	0	0	2	0	0	0	0	1	0	0	0	0	0
AK098727	10	27	34	33	33	33	29	14	20	43	8	10	14	23	7	10	21	3	5
AK098763	0	5	1	1	2	0	0	0	0	0	0	0	0	0	0	0	0	0	2
AK098769	0	0	0	0	0	0	0	0	0	0	0	0	0	0	0	0	0	0	0
AK098783	219	270	190	164	168	92	238	172	75	278	281	328	313	144	101	287	271	135	142
AK1	297	208	115	79	173	138	117	148	124	526	425	278	193	121	210	304	166	144	147
AK122764	77	95	78	60	56	65	78	40	33	57	54	40	66	53	32	79	66	25	29
AK123067	0	0	0	0	0	0	0	0	0	0	0	0	0	0	0	0	0	0	0
AK123141	174	451	242	258	242	185	334	228	169	267	266	152	243	192	81	206	292	101	271
AK123177	160	297	159	248	194	172	235	197	108	247	240	154	196	177	86	169	215	121	75
AK123181	6	8	8	9	17	9	16	13	3	20	5	7	16	10	1	7	7	1	1
AK123263	27	44	39	32	14	15	76	29	25	21	43	11	31	41	3	5	58	16	25
AK123292	1	5	0	6	1	1	2	1	3	8	1	1	0	3	0	0	3	1	1
AK123298	3	0	0	1	0	1	0	0	2	2	0	0	1	3	0	1	0	0	1
AK123300	11	9	12	13	6	10	13	5	7	18	14	4	8	7	1	8	9	4	4
AK123314	13	20	7	32	12	16	24	8	4	28	31	20	21	25	12	44	15	4	3
AK123332	107	153	163	132	124	107	182	143	90	181	152	141	134	133	57	137	179	65	128
AK123393	7	44	38	43	29	13	52	18	11	7	27	10	31	31	4	32	13	8	15
AK123416	0	0	0	2	0	0	0	0	0	0	3	0	0	0	0	0	1	0	0
AK123440	0	0	0	0	0	0	0	0	0	0	0	0	0	0	0	0	0	0	0
AK123450	10	19	20	10	7	15	15	21	3	15	18	11	9	11	5	17	22	5	7
AK123459	77	102	54	98	60	44	105	42	51	137	107	82	74	67	32	78	112	59	62
AK123543	20	50	15	26	29	40	27	16	11	42	19	35	29	28	19	12	40	11	21
AK123582	116	103	125	74	120	93	94	162	71	144	59	81	119	62	47	39	140	93	62
AK123584	25	33	17	21	14	13	25	22	12	39	47	39	29	22	7	20	25	17	17
AK123617	265	222	252	291	320	155	273	170	89	330	248	224	277	193	177	344	256	118	73
AK123632	0	0	0	0	0	0	0	0	0	2	0	0	0	0	0	0	0	0	0
AK123654	37	89	73	95	51	49	108	66	58	78	75	79	37	71	20	56	105	21	35
AK123675	86	169	89	120	82	128	108	62	53	190	126	109	121	156	77	89	105	39	51
AK123758	0	0	0	0	0	1	0	0	0	0	0	0	0	0	0	0	0	0	0
AK123771	2	25	10	14	11	26	7	7	10	22	22	14	14	17	4	10	8	1	4
AK123816	0	0	0	0	0	1	0	0	0	0	0	0	0	0	0	0	0	0	0
AK123826	3	2	3	3	4	8	5	5	5	15	2	5	7	2	3	2	5	7	2
AK123834	2	2	1	0	2	0	1	3	1	5	2	1	0	4	0	1	5	1	2
AK123868	0	1	1	2	0	1	1	0	1	1	0	0	1	4	0	0	1	0	1
AK123872	82	127	88	77	92	84	109	63	38	85	97	71	101	58	52	94	79	46	42
AK123878	17	54	43	107	15	59	40	10	21	44	26	10	62	107	9	67	48	9	16
AK123889	13	73	46	15	31	13	69	23	15	39	12	5	35	18	10	12	37	20	15
AK123891	1	3	0	2	4	2	0	5	0	1	0	1	1	0	0	1	1	0	0
AK123934	10	15	20	5	13	10	4	35	11	14	8	4	12	3	7	12	5	7	16
AK123947	6	24	15	11	3	18	28	9	8	15	4	6	13	27	2	10	11	5	4
AK123976	0	10	21	9	7	31	39	21	5	10	3	2	8	6	2	11	28	10	21
AK123998	26	52	35	53	34	42	51	22	21	39	44	27	38	50	34	64	29	11	16
AK124056	2	6	1	4	1	2	3	1	0	9	3	3	8	10	0	17	3	0	1
AK124066	2	6	2	2	2	2	2	2	3	0	30	6	11	5	6	16	0	7	4
AK124121	39	11	10	7	6	11	8	6	3	20	12	13	5	6	6	13	3	7	4
AK124130	0	1	0	0	0	0	0	0	0	0	0	0	1	0	0	0	0	0	0
AK124131	0	0	0	0	0	0	0	0	0	0	0	0	0	0	0	0	0	0	0
AK124179	0	0	0	3	0	1	1	1	0	2	0	1	3	0	0	1	0	0	0
AK124194	6	19	5	14	6	9	16	4	11	20	29	15	10	22	8	10	13	1	5
AK124197	36	64	55	89	59	56	77	55	27	70	30	42	60	63	19	29	75	14	19
AK124226	1	0	0	0	1	0	0	0	0	0	2	0	1	1	0	0	1	0	0
AK124233	583	1202	794	1011	875	981	1256	927	668	1044	989	952	1014	1195	394	1283	1232	474	483
AK124262	1	3	4	9	5	6	3	5	5	7	4	1	5	4	0	1	1	1	6
AK124272	0	0	0	0	0	5	1	0	0	2	0	0	0	2	0	1	3	0	0
AK124308	8	4	4	2	9	3	19	13	4	17	11	5	4	7	2	2	4	5	3
AK124326	1	14	7	8	3	5	10	6	4	4	4	4	1	10	2	3	11	2	4
AK124327	11	2	1	5	24	20	5	22	1	31	8	12	0	0	11	2	5	1	10
AK124399	0	1	0	4	27	12	1	3	0	0	7	5	0	1	5	3	9	2	0
AK124433	73	155	122	154	92	90	155	113	97	135	57	84	73	109	22	95	149	43	66
AK124439	0	0	6	0	2	4	0	0	0	2	0	0	1	0	0	0	0	0	2
AK124465	0	0	0	0	1	0	0	0	0	0	0	0	0	0	0	1	1	0	0
AK124484	61	66	83	75	64	54	90	66	36	90	64	61	70	62	26	48	92	32	48
AK124523	17	51	45	47	40	28	49	34	37	54	39	23	43	52	16	34	58	13	23
AK124578	1	6	3	6	7	1	11	2	3	0	1	4	6	9	5	1	9	0	3
AK124673	0	0	0	0	0	0	0	0	1	0	0	0	2	0	0	0	0	0	0
AK124680	21	18	15	12	24	23	23	16	15	26	16	23	18	20	11	18	21	8	27
AK124682	0	9	4	5	1	2	3	2	3	0	0	0	0	2	0	0	1	0	2
AK124806	63	109	78	86	34	99	81	44	46	128	121	78	127	93	39	50	117	29	33
AK124820	3	3	0	3	0	0	1	2	1	4	4	1	5	2	0	1	2	0	4
AK124832	0	0	1	0	0	0	0	0	0	1	0	0	0	0	0	0	0	0	0
AK124857	1	9	7	9	7	8	15	3	5	3	1	3	4	8	0	4	5	2	3
AK124930	29	29	34	27	20	21	40	35	16	36	38	26	32	30	8	39	37	17	19
AK124939	4	8	11	10	5	4	12	3	4	16	4	7	5	8	0	3	11	1	2
AK124950	19	43	32	27	17	20	35	11	17	38	13	14	23	23	4	9	35	8	20
AK124970	137	249	216	296	264	263	312	187	170	222	249	206	237	251	92	266	358	127	175
AK124973	2	13	5	10	16	7	4	7	2	1	3	8	7	11	5	10	12	3	2
AK125001	1	5	1	1	0	1	2	2	2	0	4	5	4	2	4	0	4	0	1
AK125040	0	0	0	2	0	0	2	0	1	3	1	0	1	1	0	0	1	0	0
AK125051	6	6	5	7	10	3	10	5	9	7	2	2	7	8	7	6	8	4	4
AK125078	0	1	3	0	1	0	0	8	0	1	0	0	5	1	0	0	1	2	5
AK125128	0	0	0	0	0	0	0	0	0	0	0	0	0	0	0	0	0	0	0
AK125157	0	3	3	1	0	1	1	0	0	5	0	0	5	3	0	0	2	0	1
AK125212	377	321	258	132	279	289	229	385	194	488	500	400	327	181	159	264	385	180	265
AK125237	1	0	4	2	0	0	2	1	2	0	0	3	0	0	0	0	2	3	0
AK125257	8	3	6	0	4	6	9	5	2	16	1	0	2	2	1	14	4	2	3
AK125288	0	0	0	0	0	0	0	0	0	0	0	0	0	0	0	0	0	1	0
AK125301	782	1298	1017	1108	1001	1070	1106	1105	618	1389	989	1074	1033	1034	484	908	1251	531	703
AK125311	1	2	3	0	0	1	3	6	2	0	0	6	5	3	0	5	1	4	5
AK125333	3	0	0	0	0	0	0	0	0	0	0	1	0	1	0	1	1	0	0
AK125397	0	0	0	0	0	2	0	0	0	2	2	1	0	2	1	1	0	0	0
AK125412	2	2	1	4	4	0	7	1	1	6	7	1	0	12	2	4	4	5	3
AK125437	2	2	3	5	5	1	3	3	3	0	3	4	8	4	1	1	0	2	2
AK125463	18	25	10	9	26	18	14	11	3	23	17	19	14	14	8	16	20	8	14
AK125489	1	5	0	3	4	3	6	3	4	12	7	4	7	7	6	11	7	1	6
AK125500	2	9	3	8	3	4	11	4	2	11	6	2	5	5	7	7	6	2	5
AK125516	1	16	16	5	17	11	2	48	19	7	7	4	29	4	8	1	6	29	71
AK125532	0	0	0	3	2	3	3	1	6	6	1	0	1	3	1	1	0	2	3
AK125558	9	11	24	13	13	21	24	19	4	35	31	21	20	15	12	21	26	13	19
AK125594	0	0	0	0	0	0	0	0	0	0	0	0	0	1	1	0	1	1	0
AK125598	15	16	24	25	16	15	17	20	10	18	21	13	16	17	13	22	8	10	15
AK125599	21	13	3	12	6	11	13	4	8	28	26	9	15	20	3	21	40	8	4
AK125676	9	13	6	18	9	5	20	8	11	15	7	9	14	14	5	8	13	6	11
AK125684	1	24	8	7	16	1	7	16	3	1	13	9	9	8	1	5	3	6	9
AK125686	2	4	5	1	2	1	3	16	5	1	0	2	9	2	5	2	4	2	27
AK125699	11	38	48	39	37	56	41	29	29	54	28	42	37	20	23	43	49	20	22
AK125701	11	32	29	23	27	12	33	19	13	25	29	20	25	23	10	24	15	11	11
AK125726	21	7	3	7	11	9	7	4	2	30	9	16	3	5	16	9	7	7	9
AK125727	87	81	93	102	89	95	83	76	46	195	161	100	113	108	61	107	98	61	37
AK125737	12	1	1	3	0	1	5	4	0	10	6	1	0	2	1	3	0	3	1
AK125749	4	8	9	7	0	3	6	5	0	5	7	3	5	3	7	6	5	1	5
AK125759	7	22	13	18	23	7	24	9	9	7	12	4	7	15	3	4	15	4	3
AK125769	1	3	0	2	5	2	4	4	3	7	5	1	4	8	4	8	2	0	1
AK125821	6	11	8	18	8	9	12	13	9	7	7	8	7	13	5	4	19	2	6
AK125858	2	6	0	0	4	3	3	1	2	5	0	2	0	7	1	5	4	0	0
AK125860	42	84	60	48	66	97	52	58	41	98	35	61	93	52	22	29	67	22	28
AK125871	3	18	8	15	3	7	7	6	1	6	5	6	2	14	0	0	15	3	5
AK125955	0	7	2	3	2	3	1	5	6	4	3	1	5	3	0	1	5	1	2
AK125960	5	0	0	3	1	4	0	1	1	0	0	1	0	4	2	3	2	1	0
AK125994	0	1	1	1	0	2	2	3	0	2	1	1	1	2	1	0	2	1	0
AK126042	0	0	0	0	0	0	0	1	0	0	0	0	0	1	0	0	0	0	0
AK126075	3	3	1	3	2	3	2	2	6	7	0	3	3	2	1	1	4	1	5
AK126080	1	0	0	0	0	0	0	0	0	1	0	0	0	0	0	0	0	0	0
AK126180	26	41	19	16	22	24	16	10	7	24	35	24	35	17	8	37	18	7	9
AK126213	49	43	35	26	43	40	53	34	20	72	62	41	55	24	24	63	51	35	25
AK126225	53	55	39	43	53	58	60	33	23	52	71	31	58	57	30	90	54	19	30
AK126251	45	61	53	52	41	37	53	49	37	65	71	49	48	51	28	52	68	25	31
AK126253	3	10	3	1	2	6	1	7	4	8	13	6	5	5	7	11	8	5	3
AK126266	14	61	21	30	9	35	38	29	51	56	64	34	51	40	11	13	60	16	40
AK126278	90	136	128	114	95	97	160	93	36	139	90	72	130	89	46	96	121	37	32
AK126286	6	15	14	16	10	18	15	4	4	15	7	9	15	16	4	16	16	6	9
AK126307	9	48	30	28	7	12	35	66	39	23	15	5	18	26	3	1	7	23	15
AK126318	288	272	279	401	361	286	522	234	195	388	282	231	200	343	103	310	572	139	180
AK126334	0	0	0	0	0	0	0	0	0	0	0	0	0	0	0	0	0	0	0
AK126351	12	11	3	3	6	10	6	6	5	14	12	5	2	7	8	10	8	9	4
AK126380	11	108	148	48	91	87	72	56	39	43	22	8	57	47	10	13	61	6	13
AK126532	10	4	1	8	2	6	4	10	2	10	3	5	1	2	4	4	8	7	5
AK126539	13	28	42	24	30	25	21	21	5	20	46	14	23	22	13	28	25	9	17
AK126616	38	18	19	8	41	25	19	22	9	46	23	17	24	22	24	41	18	12	12
AK126635	1	6	5	4	11	9	6	1	3	3	0	3	7	8	2	2	8	1	0
AK126693	5	8	8	11	9	4	4	7	3	5	5	8	4	3	3	13	11	5	1
AK126717	14	13	8	13	16	11	20	13	15	21	9	9	12	11	8	21	13	8	8
AK126744	11	30	12	3	7	9	4	8	8	17	20	32	19	9	8	8	38	5	11
AK126852	2	3	2	9	0	4	7	1	2	3	0	1	11	20	0	6	8	0	2
AK127026	3	6	3	1	4	5	7	2	5	5	6	5	3	11	0	6	6	6	1
AK127048	0	2	0	0	1	0	0	0	0	0	0	0	0	0	0	0	0	0	0
AK127087	52	51	54	62	72	42	81	53	25	49	94	91	51	66	44	107	72	35	38
AK127120	0	1	1	0	3	0	1	0	1	0	15	6	1	1	0	4	1	1	0
AK127124	531	532	402	333	361	387	327	277	166	669	503	480	534	367	294	764	499	166	221
AK127179	13	21	10	13	22	14	21	18	5	25	20	13	15	7	9	15	25	4	8
AK127183	23	25	20	12	3	17	6	4	6	30	32	30	28	23	24	40	29	4	23
AK127190	8	14	11	21	13	6	3	9	8	21	11	11	7	16	8	7	16	6	5
AK127191	0	0	0	0	0	0	0	0	0	0	0	0	0	0	0	0	0	0	0
AK127224	1	5	3	1	4	3	5	6	0	1	3	0	5	0	1	1	1	2	2
AK127270	3	29	23	23	12	31	36	26	21	6	2	7	20	19	6	10	17	5	20
AK127309	205	436	217	77	140	214	175	234	56	384	200	80	179	63	48	155	147	92	53
AK127339	24	67	36	16	41	47	33	21	11	22	41	52	56	23	28	42	40	11	16
AK127378	9	9	15	9	9	7	19	6	3	10	3	9	20	5	8	21	15	3	7
AK127380	7	35	10	9	8	2	4	10	11	26	17	9	26	8	6	8	15	6	2
AK127400	2	6	2	6	7	2	2	3	1	5	2	3	2	8	1	0	12	0	5
AK127443	77	103	68	75	105	101	138	71	57	136	143	92	107	72	30	93	151	39	63
AK127472	4	9	2	5	0	2	3	3	4	9	4	3	5	7	2	1	9	6	2
AK127555	258	326	215	311	419	300	398	273	133	349	295	352	221	315	282	508	253	128	118
AK127557	5	6	5	3	6	11	7	5	4	15	9	10	13	2	7	10	10	4	0
AK127609	18	5	2	5	11	6	6	9	2	16	5	11	5	3	9	11	13	5	8
AK127697	0	2	0	0	0	0	0	0	0	2	0	2	1	1	0	0	0	0	1
AK127787	21	36	17	25	14	13	31	10	12	19	22	19	34	29	6	9	26	6	14
AK127846	0	0	0	0	1	0	0	0	2	0	0	1	0	0	0	0	0	0	0
AK127888	0	0	0	0	0	1	0	0	1	0	0	0	0	0	0	0	1	0	0
AK127919	0	0	1	1	1	0	0	0	0	2	0	0	0	0	0	0	0	0	0
AK127963	13	11	15	8	9	10	11	18	2	9	19	7	16	10	3	9	15	9	18
AK127966	3	0	0	0	1	0	2	1	0	2	1	0	0	1	0	0	3	0	0
AK127969	0	0	0	0	0	0	0	0	0	1	0	0	0	0	0	0	0	0	0
AK127974	0	1	0	0	0	0	0	1	0	0	0	0	0	0	0	0	0	0	1
AK128013	26	46	37	16	30	25	17	62	31	43	36	28	21	16	20	16	42	23	43
AK128059	5	3	0	0	1	1	2	0	0	6	1	0	0	1	0	0	1	2	2
AK128153	6	4	14	7	11	8	8	10	6	20	16	12	10	8	13	8	18	11	2
AK128202	1	8	0	0	0	1	0	2	1	2	2	0	4	0	0	2	0	0	1
AK128216	3	0	3	0	1	0	0	1	0	2	1	0	0	2	0	0	0	1	0
AK128252	46	80	66	61	93	55	111	51	33	77	55	44	49	76	25	64	106	32	35
AK128346	50	29	46	92	46	54	49	39	49	93	15	20	36	58	12	23	45	13	47
AK128361	0	2	2	2	1	1	2	2	2	3	1	1	1	1	0	0	4	0	3
AK128400	149	175	199	205	205	161	154	142	94	203	187	105	272	205	71	183	194	78	59
AK128414	0	0	0	0	0	0	0	0	0	0	0	0	0	0	0	0	0	0	0
AK128439	89	118	100	73	93	102	97	79	41	101	213	103	171	94	76	133	84	37	49
AK128486	2	5	2	1	2	3	3	0	5	3	4	0	1	2	1	7	2	3	6
AK128525	6	13	16	98	5	274	15	27	24	20	313	95	167	111	238	2930	15	153	44
AK128534	165	105	55	70	176	72	35	97	46	238	109	112	115	72	98	142	95	76	85
AK128559	39	44	55	40	67	54	44	23	39	71	65	40	37	22	37	58	33	15	27
AK128563	1	6	10	16	14	20	15	8	2	14	2	6	7	15	4	2	8	2	2
AK128569	8	16	19	8	9	18	21	28	11	14	11	9	21	14	3	9	27	11	11
AK128593	405	630	510	479	680	457	756	525	366	672	477	425	434	404	291	563	620	308	348
AK128619	348	631	453	499	510	443	615	428	289	596	436	457	466	492	230	472	553	196	297
AK128652	2	5	6	29	1	38	1	5	10	14	151	19	21	40	66	421	9	40	11
AK128656	47	95	84	51	72	77	52	67	28	87	88	70	81	46	35	74	58	30	42
AK128673	0	1	0	0	1	0	0	0	0	0	0	0	0	1	0	0	0	0	0
AK128697	80	139	90	106	115	129	139	92	84	129	128	115	149	123	63	162	160	50	74
AK128707	20	51	21	22	36	22	13	37	11	55	56	21	18	19	13	7	32	5	13
AK128708	86	186	122	145	131	130	182	101	122	192	109	99	147	153	61	125	184	67	98
AK128734	151	347	218	273	198	183	322	197	149	267	272	212	219	296	70	193	306	98	141
AK128777	1	13	8	7	10	15	13	11	6	10	2	4	8	1	1	3	7	4	4
AK128833	0	0	1	3	0	1	0	0	0	0	1	0	0	1	1	0	0	0	0
AK128837	0	0	0	0	0	0	0	0	0	0	0	0	0	0	0	0	0	2	0
AK128880	0	2	4	4	2	0	2	3	4	4	1	5	3	14	2	3	2	0	5
AK129567	0	0	0	0	0	0	0	0	0	0	0	0	0	0	0	0	0	0	0
AK129672	28	47	40	31	51	50	57	51	17	27	20	31	47	26	14	25	51	20	20
AK129879	8	5	5	2	2	3	8	3	5	3	0	5	6	2	0	1	3	2	0
AK129926	0	2	5	2	6	3	2	9	1	10	5	3	6	8	0	0	1	0	1
AK129935	0	0	0	0	4	0	1	0	1	0	0	0	0	0	1	0	1	0	3
AK130076	102	178	144	131	123	114	190	144	81	160	201	138	133	170	67	202	178	70	100
AK130110	0	0	1	1	0	0	0	0	0	0	1	0	0	0	1	0	0	0	0
AK130294	60	100	65	87	79	66	77	60	40	128	75	64	87	70	35	61	65	19	15
AK130329	146	341	298	360	395	410	594	367	281	436	87	213	300	386	117	209	480	123	245
AK130400	0	0	0	2	0	0	1	0	1	0	0	0	1	2	0	0	0	0	2
AK130481	23	32	20	26	25	19	33	13	7	38	36	21	15	26	12	33	36	13	10
AK130486	42	65	53	65	58	60	63	58	44	91	78	52	77	67	31	83	94	33	43
AK130759	27	25	7	8	16	6	4	3	5	25	12	13	16	10	7	27	12	4	7
AK130765	3	12	7	0	0	5	1	11	2	18	22	8	7	5	2	7	10	7	5
AK130824	23	27	34	22	31	8	36	13	10	16	26	14	20	12	9	21	22	11	8
AK130852	0	0	0	0	0	0	0	0	0	0	0	0	0	0	0	0	0	0	0
AK130904	54	100	56	67	65	44	97	26	27	83	32	24	59	74	10	21	82	18	19
AK130911	1	1	0	1	1	0	0	1	0	11	0	1	1	2	1	0	2	0	2
AK131020	2	3	6	3	4	2	4	2	1	3	2	3	4	0	0	3	6	0	1
AK131021	0	0	0	0	0	0	0	0	0	0	0	0	0	0	0	0	1	0	1
AK131224	0	1	0	0	1	0	1	0	0	0	0	0	0	0	0	0	0	0	0
AK131325	0	0	0	0	0	0	0	0	0	0	0	0	0	0	0	1	0	0	0
AK131337	0	10	6	12	5	26	27	4	4	15	8	13	16	9	1	2	9	4	1
AK131347	0	1	0	0	0	0	1	0	1	0	0	0	0	2	0	1	1	1	1
AK131516	0	1	5	0	0	0	0	2	0	0	0	3	0	0	0	0	1	0	2
AK131520	0	0	0	1	1	0	0	0	0	0	0	0	0	1	1	2	0	0	0
AK172755	80	126	86	56	66	73	84	70	40	141	110	117	106	65	46	141	90	51	34
AK2	1984	2298	1568	1645	2074	1849	2399	2018	1213	2641	3140	2293	2180	1710	1332	2735	2132	1286	1915
AK289390	1683	1275	791	877	1102	737	1102	886	351	1839	2049	1793	1140	740	1064	1944	1911	877	1054
AK291164	1	9	4	2	1	2	0	3	2	1	2	2	4	0	0	1	0	3	4
AK291611	2	0	3	0	2	1	0	2	3	2	4	3	3	0	0	0	1	1	4
AK291701	0	0	0	0	0	0	0	0	0	0	0	0	0	0	0	0	0	0	0
AK293020	11	85	7	38	30	42	6	33	11	30	86	33	11	35	7	23	12	22	17
AK293147	0	0	0	0	0	0	0	0	0	0	0	0	0	0	0	0	0	0	0
AK294004	6	11	2	7	2	6	4	10	4	4	1	3	3	3	0	1	10	2	2
AK294743	1	3	5	0	9	2	5	1	3	3	4	0	6	3	1	1	1	2	3
AK294819	1	1	2	3	1	1	2	1	0	4	0	2	0	5	0	4	3	0	0
AK294973	3	0	0	0	0	4	0	1	0	3	1	1	2	1	0	0	0	0	0
AK295617	3	4	6	10	7	11	4	5	4	10	2	8	6	5	4	6	6	1	3
AK295707	4	2	0	0	1	2	0	3	0	2	0	2	0	0	0	0	0	0	0
AK296065	4	5	1	6	11	6	11	5	2	6	1	5	7	4	2	0	6	4	10
AK296146	2	3	2	7	0	3	2	2	7	0	3	0	3	3	3	3	7	1	3
AK296148	0	3	10	5	2	3	1	2	2	0	21	14	6	1	8	9	0	5	8
AK296276	0	0	0	0	0	0	0	0	0	0	0	0	0	0	0	0	0	0	0
AK296947	42	57	46	42	45	33	38	47	23	59	96	77	59	36	27	87	59	28	48
AK297683	6	9	1	1	3	9	4	3	11	8	4	2	0	8	0	5	6	6	3
AK297919	483	481	389	398	402	362	489	396	235	562	698	549	463	396	340	809	484	255	342
AK298056	7	9	1	6	8	5	8	8	6	10	6	7	1	11	2	4	12	3	5
AK298119	0	1	0	0	0	0	0	0	0	0	0	0	0	0	0	0	0	0	0
AK298300	1	0	0	0	0	1	0	0	0	3	0	0	1	1	0	0	0	0	1
AK298596	3	10	3	3	5	2	6	5	6	1	6	3	4	5	1	4	6	6	4
AK299432	16	15	17	16	17	17	26	20	14	24	21	16	6	15	6	13	35	10	12
AK299452	19	46	23	14	24	9	22	39	11	23	23	16	20	22	17	11	34	24	18
AK299501	58	104	81	88	61	86	115	100	40	71	103	93	67	82	34	82	123	53	90
AK3	1298	1533	1216	1152	1480	1176	1533	1649	955	1904	1469	1406	1221	1177	845	1565	1918	912	1662
AK300387	12	18	11	26	9	6	5	18	1	15	12	20	11	25	15	6	5	20	14
AK300656	17	20	8	8	11	8	13	19	18	22	35	18	16	4	12	17	15	17	24
AK300962	0	0	0	0	0	0	0	0	0	0	0	0	0	0	0	0	0	0	0
AK301093	19	31	22	32	20	33	26	23	14	31	38	27	14	38	12	12	45	11	18
AK301549	0	2	6	1	3	1	4	4	1	1	4	0	3	0	0	1	3	0	0
AK301666	0	0	0	0	0	0	0	0	0	0	1	0	0	0	0	1	0	0	0
AK301968	0	0	0	1	0	0	0	0	0	0	0	0	0	0	0	0	0	0	1
AK302092	3	1	0	0	0	0	3	0	1	0	0	5	0	0	0	0	0	2	0
AK302306	0	0	0	0	0	0	0	0	0	0	0	0	0	0	0	0	0	0	0
AK302451	0	0	0	0	0	0	0	0	0	0	0	0	0	0	0	0	0	0	0
AK302511	44	15	102	42	101	15	8	95	28	71	62	40	109	52	104	24	16	65	39
AK302545	0	0	1	0	0	0	0	0	0	0	0	0	0	0	0	0	0	0	0
AK302694	0	2	0	3	2	1	4	4	0	0	4	0	0	1	0	1	2	0	1
AK302879	0	0	0	0	0	0	0	0	0	0	0	0	0	0	0	0	0	0	0
AK303207	0	0	0	0	0	0	0	0	0	0	0	0	0	0	0	0	0	0	0
AK303572	0	0	0	0	0	0	0	0	0	0	0	0	0	0	0	0	0	0	0
AK303607	0	0	0	0	0	0	0	0	0	0	0	0	0	1	0	0	0	0	0
AK304483	0	9	1	0	0	0	2	0	1	0	1	2	4	1	0	0	0	1	2
AK304759	20	36	20	28	24	26	45	23	19	34	25	14	14	27	7	25	57	14	16
AK304826	15	109	80	18	50	37	65	52	34	36	29	43	91	21	43	52	62	34	48
AK307150	9	12	15	19	11	12	11	6	4	9	21	9	17	10	3	15	6	2	4
AK307172	0	1	1	2	0	0	1	3	0	3	1	0	0	2	0	3	2	1	2
AK307192	21	21	2	3	6	3	6	6	1	36	55	16	11	8	8	7	10	1	1
AK307207	1	0	8	5	0	12	2	0	6	1	0	1	7	8	0	9	3	0	4
AK307233	20	26	16	14	13	13	16	17	16	31	23	21	22	15	10	10	31	9	37
AK307246	25	20	25	29	14	19	30	7	8	16	9	11	23	43	6	7	28	6	10
AK307275	0	0	0	0	0	0	0	0	0	0	0	0	0	0	0	0	0	0	0
AK307870	2	4	3	0	4	2	4	3	4	2	5	8	4	2	1	4	6	5	6
AK308309	1	3	2	1	0	1	1	1	0	1	1	1	1	0	2	0	2	0	1
AK308439	0	1	0	0	1	1	0	1	0	1	1	1	2	2	0	1	0	1	0
AK308544	0	0	0	0	0	0	0	0	0	0	0	0	0	0	0	0	0	0	0
AK308561	23	22	29	8	17	30	35	14	20	42	14	17	24	27	7	39	49	12	14
AK308605	0	0	0	0	0	0	0	0	0	0	0	0	1	1	0	0	0	0	1
AK308652	9	17	9	17	16	9	8	1	2	11	6	10	10	12	5	14	16	4	4
AK308704	0	0	0	0	0	1	0	0	0	0	0	0	0	0	0	0	0	0	0
AK308867	66	91	67	78	95	63	96	118	43	87	128	80	94	87	42	68	98	56	76
AK308944	3	23	2	6	9	3	5	3	5	8	5	1	3	6	3	4	2	4	5
AK308965	52	121	123	45	74	105	72	72	28	93	64	75	102	63	23	92	68	26	29
AK309109	0	0	0	0	0	0	0	0	0	0	0	0	0	0	0	0	0	0	0
AK309215	43	74	76	85	95	93	89	135	64	95	68	78	93	67	38	59	135	46	86
AK309255	33	36	37	16	24	23	43	22	15	51	28	26	16	13	13	47	35	21	15
AK309441	1	0	3	4	0	4	1	0	1	1	5	0	0	0	2	3	2	1	1
AK309476	0	3	5	1	0	0	9	0	3	2	0	3	1	3	0	1	5	0	5
AK309533	10	66	32	11	20	7	33	8	4	14	43	18	41	13	8	8	35	10	8
AK309717	0	0	0	0	1	1	0	0	0	0	1	0	0	0	0	0	0	0	0
AK309744	60	49	61	42	85	67	102	87	44	93	30	59	59	31	27	63	118	42	31
AK309896	0	11	0	7	14	0	0	0	0	1	12	5	0	10	5	0	0	0	1
AK309922	25	8	8	30	15	18	23	40	1	32	3	0	6	26	5	7	27	16	1
AK309988	4	4	5	8	6	2	5	3	1	9	3	6	1	8	2	2	3	1	4
AK310013	0	0	0	0	0	0	0	0	0	0	0	0	0	0	0	0	0	0	0
AK310030	11	6	12	7	14	8	19	7	6	19	13	13	6	19	9	4	32	8	8
AK310041	2	27	11	12	11	10	16	10	3	9	8	9	12	20	5	3	7	3	1
AK310046	5	5	16	16	14	28	10	6	7	15	10	7	14	16	7	11	18	2	6
AK310094	5	24	5	9	2	6	10	4	1	5	21	6	1	4	5	8	6	0	1
AK310146	0	0	0	0	0	0	0	0	0	0	0	0	0	0	0	0	0	0	0
AK310226	15	11	20	10	15	18	6	18	4	17	24	23	32	16	14	34	5	5	4
AK310228	13	0	41	1	3	29	3	1	2	14	1	13	51	0	2	36	1	0	3
AK310237	0	0	0	0	0	0	0	0	0	0	0	0	0	0	0	0	0	0	0
AK310239	8	18	9	9	9	9	15	9	14	10	12	19	15	9	6	15	18	1	11
AK310350	0	0	0	1	2	0	0	1	0	0	1	0	4	0	0	0	2	0	2
AK310441	0	0	1	0	0	0	0	1	0	0	0	2	0	0	0	0	0	0	2
AK310471	0	0	0	0	0	0	0	0	0	0	0	0	0	0	0	0	0	0	0
AK310472	0	0	0	0	0	0	0	0	0	0	0	0	0	0	0	0	0	0	0
AK310493	0	1	5	6	2	2	3	1	1	5	5	1	1	1	0	1	4	3	2
AK310526	0	0	0	0	0	0	0	0	0	0	0	0	0	2	0	0	0	0	0
AK310634	0	0	0	0	0	0	0	0	0	0	0	0	0	0	0	0	0	0	0
AK310665	8	18	5	4	5	7	8	9	6	18	11	11	8	10	7	11	7	4	9
AK310751	7	15	9	21	12	16	11	8	3	16	10	12	6	12	5	13	11	2	4
AK310794	11	17	9	12	10	7	14	8	14	18	12	9	11	16	8	16	14	4	17
AK310876	0	0	0	0	1	1	0	0	0	0	0	0	0	0	0	0	0	0	0
AK311005	28	27	16	15	17	20	26	22	17	37	7	16	12	21	4	5	13	12	27
AK311108	0	0	0	0	0	0	0	0	0	0	0	0	0	0	0	0	0	0	0
AK311113	1	3	0	1	2	0	0	0	3	1	1	0	2	2	0	0	1	1	0
AK311120	3	32	15	15	7	7	23	12	9	12	19	6	16	14	1	5	21	10	13
AK311131	44	92	54	40	40	54	55	57	49	90	67	66	73	35	28	44	56	26	38
AK311167	26	72	45	72	65	45	54	69	44	57	52	56	44	59	18	44	59	29	46
AK311212	0	0	0	0	0	0	0	0	0	0	0	0	1	0	0	0	0	0	0
AK311213	21	28	16	11	34	18	28	23	8	33	47	23	18	17	16	25	21	13	13
AK311257	5	30	14	9	14	5	11	6	6	6	21	10	6	14	6	23	12	6	6
AK311282	78	168	132	152	115	91	147	71	44	118	132	78	116	141	42	84	140	31	40
AK311291	1	11	2	2	3	6	6	8	3	1	4	3	2	4	0	0	3	5	1
AK311342	2	1	0	1	2	1	1	0	0	0	0	2	2	0	0	1	4	0	1
AK311356	60	97	65	68	67	56	75	54	45	96	91	70	80	59	32	57	60	37	41
AK311374	1	2	2	0	2	0	0	0	1	2	1	1	3	0	0	2	2	1	3
AK311380	2	5	2	7	2	4	5	4	1	8	6	6	5	17	1	4	8	3	4
AK311383	9	3	0	4	20	8	1	13	2	22	18	8	13	6	23	27	8	7	1
AK311445	1	4	3	2	5	2	4	0	0	5	1	4	2	7	1	2	2	1	3
AK311458	0	0	0	0	1	0	0	0	1	0	0	1	0	1	0	0	1	0	0
AK311497	0	0	0	0	0	0	0	0	0	0	0	0	0	0	0	0	0	0	0
AK311558	3	5	11	12	10	4	4	8	9	9	0	0	4	13	2	1	9	1	7
AK311573	0	1	0	3	1	0	2	1	0	0	0	0	0	1	0	0	1	0	1
AK311578	17	32	21	23	20	21	12	16	7	26	21	35	31	23	5	27	26	6	18
AK311660	24	26	25	12	27	23	41	21	22	44	26	14	20	12	3	11	37	12	16
AK313893	29	69	27	18	30	25	40	21	17	26	65	27	18	17	9	20	33	9	29
AK316092	13	3	4	4	6	1	8	6	3	13	9	3	2	10	2	5	13	3	6
AK316321	0	0	0	0	0	0	0	0	0	0	0	0	0	0	0	0	0	0	0
AK4	979	2042	1202	863	944	1135	1475	803	671	1314	1389	1306	960	915	382	911	1825	512	1075
AK5	28	38	26	49	29	33	49	26	31	51	146	75	66	71	28	42	45	14	27
AK7	85	117	120	132	138	96	155	115	89	83	45	88	91	95	26	68	171	41	88
AK8	33	50	48	38	61	69	38	32	21	39	20	29	25	42	23	40	54	13	35
AK9	151	272	238	204	196	223	268	308	207	252	164	174	213	183	77	163	296	163	252
AKAP1	899	1105	957	689	1042	827	764	1234	431	1209	954	695	1019	756	542	925	766	539	530
AKAP10	641	943	609	702	675	631	835	767	414	1025	1001	734	763	790	392	692	967	381	568
AKAP11	1752	2487	1894	2290	2004	1829	2682	1863	1313	2726	2392	1894	2023	2154	990	2074	2499	1082	1622
AKAP12	718	1301	644	925	1261	1720	1044	727	495	1663	634	519	926	1601	475	572	946	266	376
AKAP13	5865	7611	5983	6937	5732	5978	7108	5621	3639	8281	6925	7147	6385	7542	3313	8621	7265	2895	4157
AKAP14	0	0	0	1	0	0	0	0	0	0	0	0	1	0	0	0	0	1	0
AKAP17A	0	0	0	0	0	0	0	0	0	0	0	0	0	0	0	0	0	0	0
AKAP2	25	43	22	23	24	28	35	22	23	39	35	17	50	45	10	43	30	5	12
AKAP3	7	37	12	24	14	10	11	21	13	21	40	15	11	25	6	5	34	11	18
AKAP4	0	0	0	0	0	0	0	0	0	0	0	0	0	0	0	0	0	0	0
AKAP5	19	64	102	60	45	41	55	152	65	20	29	12	134	51	41	23	30	63	209
AKAP6	242	477	373	662	396	277	836	221	271	426	317	184	194	728	145	448	555	155	266
AKAP7	87	124	111	126	117	92	121	107	63	159	100	124	130	140	45	87	110	64	75
AKAP8	403	732	552	535	512	508	640	413	237	520	642	521	555	524	384	688	652	228	288
AKAP8L	438	662	570	481	544	545	559	415	304	703	643	479	630	517	362	667	605	218	288
AKAP9	3781	6252	4953	6067	5134	4675	8511	5914	4409	6139	5477	4607	4608	5236	2155	4896	8072	2913	4411
AKIP1	86	153	62	80	97	95	96	76	51	152	149	128	96	79	51	136	110	44	64
AKIRIN1	553	471	425	460	498	522	572	374	300	775	803	633	589	500	393	889	607	269	485
AKIRIN2	163	138	103	101	132	136	120	112	70	200	331	172	181	136	129	264	157	75	87
AKNA	202	574	430	349	240	409	390	207	202	427	1063	368	682	618	181	452	547	138	204
AKNAD1	16	10	5	6	7	3	11	11	3	16	7	26	4	9	11	8	26	3	6
AKR1A1	949	944	783	491	994	709	543	1647	516	1172	1156	885	997	598	650	939	735	909	1983
AKR1B1	244	258	116	172	213	153	173	102	76	381	296	260	203	235	151	243	188	80	145
AKR1B10	954	67	23	36	555	198	40	80	20	1350	1592	2087	172	218	1074	2154	638	329	111
AKR1B15	13	11	2	4	9	13	3	7	1	29	108	103	0	7	27	139	23	11	3
AKR1C1	239	580	164	406	519	356	629	418	472	597	303	433	270	578	338	386	777	201	596
AKR1C2	373	388	195	358	312	543	278	509	284	410	229	324	230	440	280	289	385	255	711
AKR1C3	193	404	173	288	190	321	212	330	231	314	146	276	248	343	90	137	257	179	555
AKR1C4	0	0	0	0	0	0	0	0	0	0	0	0	0	0	0	0	0	0	0
AKR1C6P	3	0	0	1	3	2	0	1	0	1	0	0	1	0	0	0	0	0	0
AKR1CL1	1	2	2	0	1	3	8	4	4	3	3	5	1	5	0	0	2	0	1
AKR1D1	0	2	1	0	0	2	0	5	5	1	2	0	2	1	1	5	0	0	7
AKR1E2	63	145	34	122	103	98	119	66	71	118	88	91	47	160	41	44	118	31	64
AKR7A2	441	684	472	414	392	449	366	464	211	600	521	472	491	421	219	432	478	292	515
AKR7A2P1	0	0	0	0	0	0	0	0	0	0	0	0	0	1	0	1	0	1	0
AKR7A3	13	33	38	41	26	27	29	14	4	19	13	12	13	28	10	13	28	6	12
AKR7L	14	46	26	27	27	36	26	10	5	16	16	9	12	28	5	16	28	5	7
AKT1	565	1033	645	549	671	797	760	533	465	802	969	704	944	783	488	1056	808	271	579
AKT1S1	165	202	124	116	130	143	114	120	62	214	294	199	190	137	174	265	239	119	110
AKT2	927	1497	1101	827	1107	1079	1105	780	587	1168	1396	907	1365	1004	746	1384	1192	487	836
AKT3	840	1085	716	1018	801	906	999	640	547	1719	616	794	999	1318	304	708	996	258	570
AKTIP	642	572	336	428	569	404	633	563	309	823	497	601	406	435	291	472	769	349	512
AL049415	0	0	0	0	0	0	0	0	0	0	0	0	0	0	0	0	0	0	0
AL049935	124	255	227	246	152	202	261	145	116	190	256	151	239	216	76	154	272	68	123
AL049948	67	84	51	76	58	47	93	77	50	75	69	49	71	60	33	80	85	44	55
AL050000	283	387	305	334	335	312	373	246	157	358	216	209	297	298	127	311	335	111	148
AL050085	14	40	25	19	15	12	26	18	5	22	24	16	33	20	6	12	21	7	10
AL050132	8	17	7	12	14	18	14	10	18	22	8	8	14	12	2	9	14	6	16
AL050141	0	0	0	0	0	0	0	0	0	0	0	0	0	0	0	0	0	0	0
AL109706	2	2	2	5	2	2	3	0	0	2	2	0	2	2	1	0	4	0	0
AL109718	2	0	8	4	0	3	0	3	3	1	25	4	3	6	5	23	2	1	2
AL109792	0	0	0	0	0	0	0	0	0	0	1	0	1	0	0	0	0	0	0
AL110171	0	0	0	0	0	0	0	0	0	0	0	0	0	0	0	0	0	0	0
AL110181	55	84	78	69	79	65	92	82	37	98	109	99	56	67	65	84	147	47	83
AL117485	0	9	1	0	1	1	19	4	0	0	1	0	0	0	3	0	12	1	0
AL122050	1	0	1	1	1	0	2	0	0	0	2	0	2	2	1	0	0	1	0
AL133568	0	3	4	5	6	3	3	8	2	4	5	2	0	7	3	1	3	0	3
AL137445	21	42	25	44	22	27	37	31	26	27	27	26	35	46	13	22	52	10	26
AL137522	41	77	59	64	50	38	64	55	30	78	79	50	59	39	34	63	65	26	27
AL137535	473	655	494	819	588	496	750	400	361	679	672	626	512	746	229	849	829	306	384
AL137551	0	1	0	0	0	1	0	0	0	0	0	0	0	0	1	2	1	0	0
AL137655	26	39	54	27	42	32	31	22	20	56	114	15	44	27	33	59	27	14	21
AL137752	0	1	1	1	0	0	2	0	0	2	1	0	0	4	0	0	3	1	1
AL157440	329	909	599	790	389	347	730	338	272	485	475	280	327	549	203	419	543	112	234
AL162052	0	0	0	1	0	0	0	0	0	1	0	0	0	3	0	0	0	0	0
AL355711	163	196	86	188	359	114	248	199	51	319	158	140	103	198	77	182	283	63	96
AL355732	0	1	0	2	0	0	1	0	0	0	0	0	0	1	0	0	0	0	0
AL357213	124	184	150	151	135	119	141	133	97	186	106	123	147	128	50	78	119	61	53
AL360260	12	24	19	23	24	16	29	14	9	26	13	14	20	21	8	12	23	4	17
AL389983	25	34	30	25	47	40	24	28	12	34	46	32	47	30	16	36	24	16	19
AL390170	0	12	1	0	2	1	2	4	4	0	0	1	2	2	3	0	0	1	0
AL831889	78	106	104	151	125	96	181	97	78	102	108	99	93	118	66	152	160	51	83
AL831948	5	9	15	16	6	17	7	5	5	16	6	7	12	4	2	6	11	5	4
AL831977	0	0	2	0	0	0	2	0	1	1	0	0	0	0	0	0	1	0	1
AL832007	15	14	38	23	23	34	22	26	10	42	32	34	33	43	41	70	32	9	7
AL832096	3	2	4	27	5	3	27	21	20	7	0	1	9	17	1	0	4	1	17
AL832163	9	42	45	26	24	27	41	61	29	37	8	14	24	42	9	9	53	8	22
AL832184	2	7	5	3	3	10	3	7	4	7	1	0	8	4	1	3	3	2	5
AL832212	51	53	45	39	40	37	33	28	15	70	73	49	26	42	30	77	43	17	23
AL832252	125	258	227	236	175	110	179	145	88	171	200	185	322	207	84	189	190	105	59
AL832378	0	0	0	1	0	0	0	0	0	2	2	1	2	4	0	0	0	1	2
AL832384	3	1	2	1	2	2	2	0	0	2	0	4	0	1	1	1	0	0	0
AL832439	235	847	653	867	355	510	747	437	408	488	395	375	511	681	126	274	612	171	344
AL832447	0	0	0	0	0	0	0	0	0	0	1	0	0	0	0	0	0	0	0
AL832593	1	2	1	2	0	3	1	1	0	1	2	1	1	0	0	0	2	1	1
AL832615	3	6	0	8	0	16	3	5	7	9	23	5	0	6	4	25	7	2	2
AL832737	5	1	4	2	0	6	0	0	2	5	359	95	10	4	11	73	3	2	1
AL832797	0	0	0	1	1	0	0	1	0	1	2	1	0	2	0	1	0	0	0
AL832891	74	170	12	98	5	2	15	6	5	57	66	13	7	28	23	37	13	4	4
AL832909	162	129	126	103	119	140	126	91	53	201	165	93	113	148	76	209	135	53	89
AL832937	0	0	0	0	0	0	0	0	0	0	0	0	0	0	0	0	0	0	0
AL833139	6	16	15	3	6	16	19	12	9	14	9	6	6	5	2	4	15	7	8
AL833150	259	315	255	269	257	277	313	192	135	298	185	230	256	250	153	263	317	104	133
AL833181	325	694	422	367	451	264	408	335	179	533	623	440	480	320	167	275	608	265	232
AL833346	104	80	78	59	73	79	70	60	55	135	76	55	88	70	51	47	72	37	38
AL833455	566	608	516	530	543	525	810	492	302	787	696	642	539	512	318	779	842	327	570
AL833634	1	1	1	0	0	0	0	0	1	0	0	0	0	2	0	0	0	0	0
AL953854.2-002	0	3	0	1	1	1	4	0	1	3	0	0	0	0	0	0	4	2	0
ALAD	438	621	611	477	508	491	583	426	307	556	393	372	569	422	231	334	675	193	338
ALAS1	696	752	801	399	969	792	474	1256	347	1063	1749	943	1022	430	1079	2481	681	878	747
ALAS2	7	46	4	49	3	1	23	38	0	44	46	29	3	162	2	1	1	0	2
ALB	2	4	1	5	7	7	6	1	3	2	1	1	1	2	2	0	11	0	3
ALCAM	713	1633	1520	1238	1334	1049	1512	2446	1329	1066	655	737	1336	1169	427	458	1089	1013	2204
ALDH16A1	163	161	105	87	135	85	105	111	59	186	232	145	150	74	114	181	149	79	100
ALDH18A1	730	958	610	754	758	706	829	706	494	849	1400	1006	953	886	551	1328	857	474	779
ALDH1A1	387	771	408	397	485	345	441	1182	326	643	506	719	524	436	260	189	410	563	438
ALDH1A2	52	164	85	94	105	71	180	79	66	137	54	36	81	144	13	16	135	11	39
ALDH1A3	131	217	125	149	117	247	330	170	167	241	2619	413	148	257	337	1486	298	150	92
ALDH1B1	209	274	215	330	219	147	196	85	103	242	103	91	170	564	95	78	206	29	62
ALDH1L1	27	122	341	60	296	310	171	279	144	125	85	45	346	63	152	12	109	156	402
ALDH1L1-AS1	1	0	1	2	0	0	5	1	1	0	3	0	2	2	1	0	9	0	0
ALDH1L1-AS2	0	1	1	0	5	5	2	3	1	4	0	0	1	1	2	0	0	1	4
ALDH1L2	171	423	127	255	196	275	228	95	198	332	218	285	227	339	162	358	287	60	164
ALDH2	2222	2123	2300	1503	2423	1988	1855	1328	1061	2996	2300	1801	2037	1430	1049	2011	2796	895	1877
ALDH3A1	320	362	330	108	633	195	408	166	102	507	798	533	540	158	480	1231	1105	304	130
ALDH3A2	4608	8764	7029	4981	6202	4581	7608	7245	4088	5133	3424	5071	6607	4419	1691	2774	9438	2667	6779
ALDH3B1	71	83	43	70	82	55	51	40	27	89	70	68	83	89	63	46	91	16	18
ALDH3B2	2248	2271	2156	974	2608	1546	1014	3729	974	2913	3476	2369	2780	1007	1755	2388	1849	2228	2459
ALDH4A1	520	282	284	155	304	332	200	217	123	629	888	524	391	234	362	1043	514	283	248
ALDH5A1	604	590	472	289	674	392	513	587	238	816	720	546	412	230	426	441	642	424	451
ALDH6A1	324	511	487	331	543	497	350	850	351	599	327	224	451	323	195	252	414	334	611
ALDH7A1	1016	793	537	570	938	634	850	553	425	1542	1622	971	665	598	784	1287	1324	523	573
ALDH8A1	22	39	29	25	14	27	30	29	30	34	39	16	34	33	8	21	37	14	22
ALDH9A1	1130	1719	1644	1186	1488	1418	1598	2704	1318	1755	1398	1406	1598	1195	793	1054	2143	1285	3182
ALDOA	4583	3986	3237	2171	4727	3095	2921	3412	1825	5473	9201	4978	4203	2601	4565	10461	3734	2948	3303
ALDOB	1	0	1	1	0	7	0	0	0	3	0	0	3	0	0	1	0	0	1
ALDOC	597	507	378	569	541	752	416	186	257	653	434	417	390	404	208	699	452	259	382
ALG1	215	268	150	178	197	165	199	179	93	265	383	323	249	178	172	317	218	130	213
ALG10	150	232	198	226	186	149	274	201	108	230	235	203	202	181	107	146	254	98	202
ALG10B	245	467	409	400	369	316	546	395	255	402	354	306	402	342	165	264	414	210	352
ALG11	73	139	68	81	84	65	111	75	52	86	98	81	89	101	39	82	111	44	66
ALG12	186	262	195	142	171	161	137	169	102	241	254	202	316	183	132	262	181	109	128
ALG13	929	1358	1182	1235	919	921	1448	1132	857	1403	1338	1040	1077	1021	475	1100	1354	583	836
ALG14	103	148	89	89	94	105	101	96	78	108	163	131	106	104	87	150	105	66	175
ALG1L	34	38	26	23	30	8	22	14	3	40	20	25	20	20	16	3	45	10	13
ALG1L2	0	6	3	0	1	5	1	4	0	1	6	2	1	0	2	6	3	2	1
ALG1L9P	28	52	30	40	19	26	42	24	27	33	21	9	13	22	4	14	22	11	18
ALG2	399	492	339	372	360	382	415	367	258	562	691	569	448	417	283	596	440	264	399
ALG3	269	247	167	134	253	196	151	202	94	325	495	431	317	190	245	415	218	158	177
ALG5	217	284	206	235	250	179	281	210	98	275	399	371	264	238	169	340	294	198	281
ALG6	339	382	358	344	340	282	484	373	236	491	472	362	384	322	169	366	440	224	432
ALG8	298	321	228	170	270	217	272	288	174	418	498	354	341	242	182	423	302	198	360
ALG9	561	690	510	664	564	519	755	500	313	668	619	537	541	605	314	627	717	291	427
ALK	3	13	11	7	2	11	7	0	5	7	5	0	2	11	1	1	9	2	8
ALKBH1	138	190	129	151	146	170	209	152	94	173	207	170	178	123	92	179	187	78	159
ALKBH2	160	209	103	104	118	107	151	101	71	148	206	172	159	115	106	186	164	85	129
ALKBH3	322	402	228	300	327	293	365	261	202	406	438	369	260	323	185	359	399	230	269
ALKBH4	81	99	87	58	77	74	82	70	45	93	92	78	79	72	53	96	88	26	55
ALKBH5	623	870	710	636	768	673	715	460	338	971	868	624	821	791	426	906	770	227	410
ALKBH6	62	102	67	49	91	73	83	69	44	62	98	78	86	55	70	86	77	38	58
ALKBH7	52	87	52	19	83	40	62	75	36	69	89	47	63	29	48	67	89	35	167
ALKBH8	272	386	251	276	275	246	355	244	157	356	318	307	252	297	141	344	352	151	179
ALLC	0	1	0	1	1	1	1	3	0	1	0	0	0	0	0	0	0	0	1
ALMS1	1685	2611	2002	2367	1958	1836	2609	1930	1610	2521	2069	1687	1963	2187	832	1918	2252	1028	1857
ALMS1P	2	13	14	5	4	4	12	17	9	6	11	4	12	3	1	1	4	5	8
ALOX12	394	144	135	111	218	126	126	117	68	462	137	330	274	112	110	93	295	129	154
ALOX12B	1470	1035	587	658	884	750	671	401	237	2357	4329	2330	1050	506	1266	3644	1083	740	304
ALOX12P2	99	252	312	175	249	202	213	185	107	76	251	186	199	139	191	589	192	109	146
ALOX15	22	70	86	36	3	12	28	8	30	31	24	10	71	35	10	7	35	6	26
ALOX15B	334	1346	3407	492	3261	1639	315	5027	1638	982	924	430	3604	347	1969	102	252	1990	4107
ALOX15P1	14	16	23	7	14	15	13	16	10	15	19	10	22	10	6	11	7	10	13
ALOX5	76	189	115	127	82	149	146	107	61	149	346	186	156	177	80	145	197	46	79
ALOX5AP	40	131	46	57	31	59	54	46	24	61	181	115	92	115	30	40	71	27	67
ALOXE3	864	694	551	659	667	471	806	418	220	970	1045	1027	627	396	534	897	720	242	312
ALPI	0	0	0	0	0	0	0	0	0	0	0	0	0	0	0	0	0	0	0
ALPK1	735	1328	797	999	781	778	1144	839	596	1189	1146	765	771	868	369	740	1411	537	625
ALPK2	18	103	23	68	10	77	42	15	20	36	70	33	70	147	23	178	95	7	18
ALPK3	100	79	63	128	127	240	101	56	45	174	60	40	88	180	50	109	84	18	49
ALPL	53	73	16	15	53	38	30	39	18	99	207	101	48	32	85	120	51	23	20
ALPP	0	0	0	0	0	0	0	0	0	0	0	0	0	0	0	0	0	0	0
ALPPL2	0	0	0	0	0	0	0	0	0	0	0	0	0	0	0	0	0	0	0
ALS2	835	1205	839	921	825	906	1170	810	515	1124	1032	1106	987	974	502	1143	1206	423	685
ALS2CL	2349	2419	2211	2051	1823	1489	2661	1731	775	2643	1939	1536	2378	1746	1037	2132	2405	722	771
ALS2CR11	16	37	42	43	7	30	55	23	27	28	7	8	21	28	5	8	31	8	31
ALS2CR12	29	45	40	20	27	26	23	31	20	56	53	27	51	28	10	27	54	12	9
ALS2CR8	413	637	517	573	685	482	785	617	429	862	485	414	377	486	242	396	804	330	368
ALX1	7	13	18	6	6	10	32	8	12	17	5	14	29	8	2	4	9	2	13
ALX3	5	1	0	2	1	2	0	2	0	6	0	1	6	1	0	0	3	1	1
ALX4	8	27	93	67	20	96	43	47	34	21	10	5	67	52	16	11	24	9	18
ALYREF	274	430	242	145	282	190	254	161	141	283	601	385	354	198	249	495	277	164	233
AMACR	318	262	259	185	240	142	158	342	131	428	134	333	290	161	172	187	278	184	371
AMBN	1	0	3	0	0	2	0	1	0	1	1	0	0	0	0	0	3	0	0
AMBP	0	1	5	2	1	0	2	0	1	0	0	1	2	1	0	0	5	0	0
AMBRA1	1014	1298	1002	926	931	816	1121	783	495	1354	1463	1123	1081	1029	631	1256	1191	506	575
AMD1	1853	1918	1539	1352	1458	1416	1855	1412	860	2075	2696	2667	1992	1587	1008	2898	1995	895	1573
AMDHD1	21	20	17	22	11	5	16	19	11	53	39	20	34	21	11	6	38	14	15
AMDHD2	71	209	165	67	142	86	103	126	70	107	189	128	190	72	78	102	160	72	89
AMELX	0	0	0	0	0	0	1	0	0	1	0	0	0	0	0	0	0	0	0
AMELY	0	0	0	0	0	0	0	0	0	0	0	0	0	0	0	0	0	0	1
AMER1	375	586	511	431	529	419	485	491	229	465	354	374	477	372	208	393	516	276	243
AMER2	4	2	1	3	5	4	10	8	1	4	1	0	0	0	2	6	4	1	4
AMER3	0	0	0	1	0	0	0	0	0	0	0	0	0	0	0	0	0	0	0
AMFR	1002	1592	1118	1290	1333	1099	1495	1016	589	1528	1308	1348	1260	1422	720	1553	1418	599	1050
AMH	4	5	15	3	6	3	7	8	5	6	5	4	8	5	4	6	6	1	4
AMHR2	2	1	3	3	0	1	1	3	0	1	2	1	4	2	0	1	2	0	2
AMICA1	64	243	178	283	85	215	231	141	134	112	713	167	299	433	41	175	604	114	197
AMIGO1	54	125	56	52	71	61	87	84	40	76	84	52	80	54	35	58	94	39	83
AMIGO2	62	105	84	155	95	99	150	69	35	114	59	74	110	246	50	196	122	34	50
AMIGO3	14	49	43	34	35	23	49	20	22	24	35	33	45	23	13	23	35	11	21
AMMECR1	876	677	513	502	547	497	573	425	274	958	1433	1271	740	488	443	1055	856	414	471
AMMECR1L	524	689	560	554	602	552	611	546	306	752	710	590	657	599	325	776	593	284	381
AMN	7	9	4	3	14	2	7	4	2	5	18	8	4	4	9	11	9	4	5
AMN1	109	138	89	103	82	95	127	124	88	182	90	106	92	106	62	112	162	65	117
AMOT	324	478	314	363	219	322	434	286	208	555	143	139	308	321	75	120	301	137	160
AMOTL1	4209	4389	3143	3570	2939	3040	3956	2970	1630	5585	4663	4091	4283	3861	2418	5100	4518	2336	2425
AMOTL2	1021	1409	1224	1389	956	1123	1310	699	389	1425	1319	620	1412	1367	498	1099	820	379	462
AMPD1	0	0	0	1	1	4	3	1	4	1	0	0	1	2	1	1	0	2	1
AMPD2	311	361	275	191	307	235	316	239	121	374	433	361	502	283	216	497	344	124	177
AMPD3	530	638	524	481	702	386	471	461	198	802	1376	747	666	418	515	1054	660	358	303
AMPH	14	93	21	30	13	71	51	39	17	38	50	83	25	52	13	14	30	14	26
AMT	133	257	244	209	187	211	230	139	109	239	111	96	212	182	66	175	206	68	56
AMTN	1	1	0	1	1	3	3	4	3	0	0	1	0	0	1	0	3	1	5
AMY1A	0	0	0	0	0	0	0	0	0	0	0	1	0	0	0	0	0	0	0
AMY2A	0	3	0	1	0	0	1	1	0	0	1	0	0	1	0	0	0	0	0
AMY2B	617	873	755	769	1016	731	1142	904	565	957	357	564	626	648	246	516	883	436	631
AMZ1	21	7	6	1	12	4	5	7	2	16	4	6	8	4	7	8	0	5	4
AMZ2	476	529	403	406	465	378	456	423	321	677	618	466	427	436	255	512	568	317	503
AMZ2P1	120	135	95	79	91	74	230	81	43	199	53	56	57	94	23	46	229	29	82
ANAPC1	1047	1284	824	903	1009	783	1154	922	573	1250	1596	1257	1043	1055	647	1472	1058	635	776
ANAPC10	160	175	130	132	130	105	196	113	116	151	148	141	136	151	70	154	169	84	146
ANAPC11	122	210	121	85	144	88	122	178	74	112	237	149	160	76	113	154	167	109	238
ANAPC13	221	451	306	233	276	286	381	325	191	356	367	291	337	297	157	337	469	169	518
ANAPC15	199	278	132	158	185	156	167	153	94	215	289	251	190	172	106	211	212	133	187
ANAPC16	1037	1454	1024	948	1321	1078	1312	1383	790	1465	1082	1024	1041	998	564	965	1251	621	1449
ANAPC1P1	3	5	1	4	1	2	2	1	3	5	4	3	11	4	3	2	4	1	4
ANAPC2	159	427	354	224	309	238	301	216	107	249	269	212	342	260	154	297	308	112	148
ANAPC4	626	823	761	778	821	640	968	765	525	795	880	891	716	675	361	749	966	442	642
ANAPC5	1819	2396	1846	1939	2249	1798	2378	2043	1242	2472	2431	2483	2231	1907	1163	2589	2463	1090	1824
ANAPC7	966	941	689	644	1057	668	637	716	390	1401	1543	1083	861	754	678	1413	710	576	641
ANG	60	110	84	96	77	94	86	90	39	138	30	44	64	65	13	49	72	37	81
ANGEL1	356	347	255	285	317	365	258	247	137	500	394	409	309	346	198	382	299	169	165
ANGEL2	589	1108	729	747	797	655	1185	690	451	997	844	616	744	693	353	690	1131	384	619
ANGPT1	100	119	97	108	119	158	150	81	112	164	62	148	99	147	63	132	114	31	78
ANGPT2	160	148	60	153	39	120	103	52	81	313	258	249	200	252	57	344	171	40	70
ANGPT4	23	14	7	8	52	22	14	31	14	35	4	49	13	6	13	8	12	4	5
ANGPTL1	560	677	344	598	461	431	400	257	427	943	67	743	567	727	197	238	252	97	613
ANGPTL2	411	1342	536	844	599	706	371	321	309	861	854	529	1390	1412	223	656	642	149	377
ANGPTL3	3	0	0	0	2	0	0	0	0	1	0	0	0	0	0	0	1	0	0
ANGPTL4	82	203	133	37	124	102	16	250	84	216	600	156	137	88	204	318	67	205	198
ANGPTL5	44	159	59	112	78	65	69	86	60	99	12	281	67	159	29	10	66	30	126
ANGPTL6	6	2	0	1	4	1	0	0	2	4	2	6	8	3	1	2	3	1	2
ANGPTL7	7	26	316	8	27	293	16	19	81	29	8	12	17	10	1	2	57	4	114
ANHX	0	0	0	0	0	0	0	0	0	0	0	0	0	0	0	0	0	0	0
ANK1	36	21	27	24	54	26	25	13	9	36	76	41	63	61	64	114	23	31	7
ANK2	1348	3292	1364	2944	1212	1991	1839	607	1009	2521	1313	1862	2840	4224	584	1598	1989	321	1203
ANK3	2664	4755	3400	3359	3242	3323	6366	3666	2639	4140	3541	2976	2492	2891	1649	3536	6382	1847	2906
ANKAR	190	370	229	237	255	278	377	222	206	332	228	210	236	285	98	172	373	77	194
ANKDD1A	55	149	125	93	136	116	97	166	62	104	105	46	125	94	77	88	130	92	147
ANKDD1B	16	51	84	30	39	32	79	71	47	37	21	25	82	32	16	13	45	29	69
ANKEF1	256	196	144	125	216	174	193	162	118	284	307	308	180	101	162	227	265	170	153
ANKFN1	5	53	116	226	16	74	178	21	59	26	20	22	90	107	5	60	86	20	78
ANKFY1	1484	2287	1680	1652	1596	1459	1753	1253	717	2144	2590	1839	2033	1671	915	1874	1760	744	980
ANKH	1074	1924	1386	1350	1241	1345	1809	1286	764	1564	1037	857	1520	1373	548	1280	1589	557	1143
ANKHD1	217	266	261	241	258	201	296	227	114	272	292	214	220	205	122	245	290	112	170
ANKHD1-EIF4EBP3	47	49	43	44	33	35	34	35	14	37	55	38	30	35	34	67	38	23	33
ANKIB1	1171	1617	1260	1366	1433	1256	1717	1399	927	1586	1409	1275	1375	1363	603	1422	1794	735	1399
ANKK1	122	101	45	51	67	39	45	49	30	170	77	55	25	34	27	34	48	55	25
ANKLE1	6	11	14	11	8	8	13	4	2	8	12	3	11	12	6	14	12	2	0
ANKLE2	1385	1743	1308	1389	1481	1227	1595	1109	673	1623	2281	1881	1546	1445	998	2693	1717	713	1012
ANKMY1	230	305	290	255	294	256	310	207	139	387	248	214	333	245	137	250	324	145	158
ANKMY2	216	342	274	376	251	307	417	309	266	422	250	247	282	340	110	207	431	128	258
ANKRA2	225	288	249	272	319	237	385	314	216	350	267	226	236	256	134	224	406	151	299
ANKRD1	0	0	1	0	0	0	1	0	1	0	2	0	2	1	1	1	0	0	0
ANKRD10	390	738	523	677	567	664	723	610	413	706	601	574	630	724	255	840	746	263	377
ANKRD11	1108	1480	1527	1261	1126	1139	1182	648	619	1676	1733	855	1568	1317	784	1466	1317	398	598
ANKRD12	2751	4384	3063	4215	3111	3058	5183	2951	2243	4084	3381	3088	3079	3725	1322	3658	4699	1463	2794
ANKRD13A	2040	2426	1699	1711	2215	1574	2716	1811	1037	2781	2634	2365	1728	1786	1183	2321	3349	1126	1519
ANKRD13B	78	81	66	50	58	66	45	50	35	93	46	42	131	67	45	84	54	18	37
ANKRD13C	868	883	681	730	731	676	1029	692	426	1151	883	1043	796	685	493	985	1129	473	666
ANKRD13D	316	550	377	200	372	355	357	241	188	413	687	402	618	265	261	563	416	170	228
ANKRD16	76	164	125	110	146	135	155	124	67	122	107	123	154	123	55	136	193	70	82
ANKRD17	4508	5803	3710	4372	4444	3981	5107	4163	2747	6125	6446	5429	4876	4461	2806	6210	5471	2591	3593
ANKRD18A	95	250	248	318	71	175	123	127	78	150	77	45	108	183	4	34	86	33	78
ANKRD18B	130	183	170	176	225	95	154	82	44	170	114	134	143	112	97	214	124	67	46
ANKRD18DP	0	3	5	2	1	0	7	3	1	1	7	0	4	0	0	7	3	2	3
ANKRD19P	6	5	4	3	11	5	5	3	0	11	20	14	5	4	7	25	13	5	4
ANKRD2	4	5	5	5	16	4	8	5	3	1	2	8	8	4	1	1	8	0	3
ANKRD20A11P	5	3	3	46	13	20	6	42	2	9	3	4	3	47	13	9	2	22	1
ANKRD20A12P	8	32	11	47	21	29	19	11	18	21	11	13	3	31	2	20	29	7	12
ANKRD20A19P	37	130	52	23	149	8	49	62	35	63	29	20	31	11	21	4	26	14	7
ANKRD20A3	14	18	4	18	11	8	10	22	5	21	9	1	9	11	2	3	14	5	4
ANKRD20A4	3	44	31	1	11	21	24	1	20	1	24	28	26	2	5	8	18	0	16
ANKRD20A5P	9	15	40	24	26	40	23	30	11	34	18	19	35	26	2	14	24	9	23
ANKRD20A8P	1	4	3	1	4	6	4	5	3	7	3	2	8	2	3	1	3	4	5
ANKRD20A9P	2	4	2	3	2	7	272	0	1	5	5	1	4	4	2	0	51	4	4
ANKRD22	970	808	694	545	760	489	729	881	430	866	1435	847	726	432	538	980	699	602	1256
ANKRD23	111	214	193	103	133	78	138	131	77	159	95	80	157	103	41	65	169	43	75
ANKRD24	1	5	16	3	2	9	6	11	5	18	7	2	10	3	3	7	7	0	4
ANKRD26	524	666	540	597	570	494	700	611	528	769	800	609	596	557	280	472	787	371	510
ANKRD26P1	0	0	0	0	0	1	0	0	1	0	0	0	0	4	0	0	0	0	0
ANKRD26P3	7	10	3	8	0	0	2	1	2	0	1	5	2	14	0	0	1	0	1
ANKRD27	654	914	733	730	697	599	762	742	398	930	763	694	904	612	383	776	770	317	680
ANKRD28	1906	2031	1403	1668	1869	1506	2074	1771	1009	2827	1876	1729	1593	1580	880	2745	2057	932	1406
ANKRD29	119	167	77	107	92	133	145	86	78	196	168	144	128	163	92	217	135	53	83
ANKRD30A	0	2	8	3	4	7	6	0	0	5	0	0	2	2	0	0	5	0	0
ANKRD30B	0	31	1	0	5	1	12	2	3	1	1	5	3	4	2	4	10	0	7
ANKRD30BL	1	1	2	0	0	6	2	3	2	1	1	0	3	2	1	0	1	0	1
ANKRD30BP2	0	0	0	1	0	0	0	1	0	0	0	0	0	1	0	0	0	0	0
ANKRD30BP3	20	0	1	1	6	9	3	0	0	53	23	26	0	3	3	9	14	8	2
ANKRD31	9	45	15	34	18	28	24	38	27	36	77	121	21	27	54	87	52	32	34
ANKRD32	208	255	213	259	206	175	299	175	141	227	336	208	244	212	112	222	279	117	226
ANKRD33	0	0	0	0	0	0	0	1	0	1	0	0	0	0	0	0	0	1	0
ANKRD33B	212	1512	1304	1115	857	692	1212	527	334	306	215	273	565	831	60	279	528	133	413
ANKRD34A	9	12	7	14	10	12	9	10	6	16	12	7	13	12	7	7	16	11	6
ANKRD34B	3	0	0	1	0	0	0	0	1	5	7	2	1	0	1	6	0	4	0
ANKRD34C	5	0	2	0	5	0	0	0	0	10	0	2	0	0	0	0	4	0	1
ANKRD35	624	1245	927	554	536	580	1165	642	446	765	448	533	767	393	152	489	1220	363	492
ANKRD36	790	2025	1616	1638	866	1270	1959	1482	1139	1580	1278	932	1290	1584	384	878	1927	730	986
ANKRD36B	258	562	744	458	412	462	496	425	737	514	434	435	612	408	187	376	437	230	702
ANKRD36BP1	3	0	0	12	0	0	1	0	3	16	2	1	1	4	1	0	0	0	2
ANKRD36BP2	19	32	28	39	16	32	64	31	24	28	33	21	28	56	19	127	53	41	36
ANKRD36C	27	109	92	80	25	64	109	64	46	53	63	33	53	66	16	28	76	26	51
ANKRD37	67	108	80	52	55	58	85	55	59	112	50	44	64	70	47	78	76	41	97
ANKRD39	36	97	82	43	61	44	52	50	29	61	72	63	75	35	43	52	62	34	75
ANKRD40	669	997	702	809	772	904	927	678	459	1021	852	725	847	929	406	833	850	330	543
ANKRD42	159	197	166	172	191	163	192	179	112	224	193	182	186	147	104	166	198	91	153
ANKRD44	359	699	617	698	368	530	794	504	425	611	1143	641	776	901	217	440	938	260	467
ANKRD45	3	3	1	4	2	0	4	4	3	4	0	2	1	3	0	2	7	1	2
ANKRD46	346	472	382	378	382	324	416	458	279	453	332	386	391	357	177	392	360	222	475
ANKRD49	274	329	251	277	288	213	367	261	222	347	318	269	221	250	126	278	321	178	280
ANKRD50	1648	2487	2020	2285	1460	1489	2893	1293	1303	2313	1362	1716	1724	2073	855	2169	2938	736	1671
ANKRD52	744	895	871	815	778	858	728	506	320	1067	1171	850	1147	868	680	1290	774	311	337
ANKRD53	4	9	4	4	5	14	5	1	6	9	2	7	9	12	3	6	4	2	6
ANKRD54	167	143	177	104	190	162	140	128	81	205	203	188	196	148	131	264	136	81	112
ANKRD55	4	23	9	1	2	1	6	9	5	4	13	3	5	8	0	0	6	4	6
ANKRD6	81	278	146	202	117	159	193	137	120	189	125	123	159	229	70	143	201	53	111
ANKRD61	0	2	1	2	1	4	1	4	3	1	2	0	3	3	1	5	4	2	3
ANKRD62	14	7	6	3	3	3	13	7	4	9	3	7	4	2	8	11	2	5	3
ANKRD62P1-PARP4P3	6	5	2	8	4	17	12	17	6	11	1	8	9	5	3	1	8	3	6
ANKRD63	0	0	0	0	0	0	0	0	0	0	0	0	0	0	0	0	0	0	0
ANKRD65	18	60	52	16	31	24	26	26	24	20	84	33	52	22	26	28	50	26	36
ANKRD66	0	0	2	1	4	2	0	4	3	0	0	0	1	0	2	0	0	1	22
ANKRD7	0	1	0	1	2	0	1	1	4	1	0	0	1	2	1	3	1	0	4
ANKRD9	39	82	43	43	62	40	49	50	33	58	74	41	55	52	59	75	77	25	45
ANKS1A	909	1308	962	1088	1113	1077	1109	764	538	1363	1410	1114	1231	1260	662	1568	1171	474	632
ANKS1B	123	198	210	172	94	190	233	192	197	186	95	79	162	221	54	59	208	103	157
ANKS3	163	268	232	183	232	194	191	179	103	239	244	159	264	188	117	246	186	101	87
ANKS4B	1	2	0	1	1	0	0	2	1	0	1	0	0	1	0	0	2	0	0
ANKS6	181	452	246	287	224	258	346	195	143	273	204	162	267	300	90	136	267	82	116
ANKUB1	0	1	0	0	0	0	0	3	0	1	0	1	1	0	0	0	0	0	0
ANKZF1	629	1235	931	830	932	879	929	692	415	1136	850	773	838	821	374	835	1022	327	413
ANLN	733	431	358	446	317	169	483	348	262	775	1702	962	567	356	479	591	690	402	351
ANO1	995	1297	2049	1427	727	1226	1426	730	750	895	256	479	1259	1068	231	419	871	200	546
ANO10	701	772	621	518	711	634	586	839	407	976	916	867	727	494	509	786	688	564	796
ANO2	119	123	84	165	133	140	184	96	70	204	64	118	81	168	48	108	148	43	63
ANO3	8	13	38	15	24	67	16	6	17	26	2	4	25	7	6	11	27	4	10
ANO4	5	15	7	12	7	10	9	6	13	4	6	4	8	10	6	4	4	3	15
ANO5	7	49	43	54	13	44	77	34	64	30	18	26	30	62	10	10	55	4	55
ANO6	1670	2208	1648	1962	1723	2117	2051	1889	1214	2620	1892	1898	2089	2093	885	2337	2013	994	1742
ANO7	4	13	26	8	11	15	15	15	9	6	20	3	18	7	5	10	5	6	8
ANO8	367	348	275	196	288	208	248	155	158	491	357	314	467	221	196	369	418	153	189
ANO9	450	1428	1001	456	679	373	638	573	305	440	670	523	938	385	300	366	583	302	360
ANP32A	331	601	405	431	344	440	596	348	246	532	594	441	358	435	257	552	512	156	345
ANP32A-IT1	71	136	102	127	89	137	83	61	34	116	110	91	151	139	55	134	96	29	29
ANP32AP1	0	0	0	0	0	1	0	0	0	1	0	1	0	0	0	0	0	0	0
ANP32B	225	359	268	233	192	155	292	284	156	354	450	331	288	229	176	261	344	157	214
ANP32C	1	0	0	2	1	0	4	0	0	0	0	1	1	1	0	4	0	4	3
ANP32D	0	0	0	2	1	1	4	3	0	2	1	0	0	0	0	0	2	0	0
ANP32E	400	640	462	425	355	336	598	353	280	607	689	443	425	418	214	320	645	240	307
ANPEP	568	582	367	656	701	676	396	315	174	1231	588	651	873	974	420	617	504	132	198
ANTXR1	2604	5915	2214	3904	2213	2196	3138	1789	1413	4603	4720	2701	3154	4809	1411	3372	3248	1123	1335
ANTXR2	458	815	487	757	614	812	554	457	376	1011	581	761	754	991	207	394	549	188	385
ANXA1	2369	4735	2938	3844	2372	2667	3552	1983	1915	3480	14800	11613	4694	3567	10250	31152	2725	1014	3010
ANXA10	0	0	0	0	1	0	0	0	0	0	0	0	0	0	0	0	0	0	0
ANXA11	1122	1810	1309	1308	1190	1338	1394	1135	597	1557	1267	997	1533	1551	749	1733	1308	452	654
ANXA13	1	1	3	1	0	2	2	1	1	0	1	0	0	1	1	2	1	2	1
ANXA2	12550	17017	9751	11148	11436	11242	13119	10506	8038	15657	20119	18762	13269	12295	10086	24134	12647	6918	15755
ANXA2P1	4	6	0	3	5	4	6	5	2	9	15	5	4	4	5	9	5	1	15
ANXA2P2	64	117	50	65	64	42	80	62	48	74	113	126	61	73	37	105	75	36	108
ANXA2P3	1	0	0	0	0	1	5	0	1	2	2	1	1	6	1	1	1	2	8
ANXA2R	39	40	18	25	22	22	24	20	19	45	41	22	47	33	8	37	34	13	22
ANXA3	127	355	260	158	128	388	513	382	209	255	665	289	248	206	258	410	303	153	266
ANXA4	983	1485	822	890	841	803	1032	757	534	1384	994	1061	1130	985	461	1065	1244	463	784
ANXA5	1543	3033	1670	1996	1610	1908	1993	1523	1035	2722	2463	2751	3018	2666	1154	1956	2336	879	1572
ANXA6	905	2169	930	1321	1096	1660	1411	846	716	1944	1374	1309	1501	1964	649	756	1405	391	702
ANXA7	1646	2129	1453	1643	1838	1320	1894	1367	730	2182	2018	2086	1691	1672	887	2188	1938	777	1439
ANXA8	409	1090	501	243	197	356	300	297	246	521	878	228	489	150	103	543	311	194	300
ANXA8L2	535	1265	847	628	1066	626	573	437	276	693	897	879	775	479	419	992	656	312	485
ANXA9	534	345	306	302	404	315	249	378	118	977	751	1096	553	374	296	435	1315	567	369
AOAH	55	69	42	105	52	133	120	84	63	133	448	157	169	175	49	139	394	66	72
AOAH-IT1	3	1	1	5	9	7	1	5	4	7	23	8	7	5	1	4	17	4	6
AOC2	40	36	38	45	52	69	32	27	11	70	40	36	33	40	30	53	39	23	20
AOC3	257	445	363	492	443	1351	323	93	170	638	176	175	351	764	200	270	298	57	106
AOC4	3	6	7	14	3	17	7	1	0	8	4	5	1	17	2	4	11	1	1
AOX1	1342	1308	535	823	1043	1010	1047	1131	424	1920	1369	1645	1961	1730	554	902	1899	367	754
AOX2P	9	3	3	3	3	5	4	6	1	37	36	22	7	10	20	29	14	4	5
AP1AR	363	357	347	293	402	284	474	342	247	447	523	385	355	272	237	476	542	262	402
AP1B1	1504	1692	1198	799	1335	1149	1208	1042	485	1786	2427	1695	1874	1016	1364	1986	1443	732	842
AP1B1P1	0	0	0	0	0	0	0	0	1	2	4	1	0	0	2	2	0	1	1
AP1G1	2870	3323	2624	2885	2732	2513	3425	2745	1537	3863	4509	3473	2959	2796	1926	4139	3669	1884	2361
AP1G2	1522	1286	1016	935	1329	969	974	974	544	2110	1760	1338	1367	961	914	1563	1484	748	722
AP1M1	273	272	268	165	244	219	230	130	116	328	311	250	332	293	204	346	281	106	150
AP1M2	685	496	394	281	482	287	399	466	188	740	745	561	457	280	325	615	446	308	406
AP1S1	249	341	291	199	244	191	228	289	153	335	396	383	319	204	237	432	288	236	437
AP1S2	281	423	415	362	240	378	404	307	257	511	396	452	543	462	148	351	494	162	352
AP1S3	134	89	73	77	91	67	106	70	44	125	186	175	114	97	141	373	105	52	73
AP2A1	606	758	565	402	611	460	510	393	238	725	727	656	766	481	456	840	672	271	350
AP2A2	529	766	580	579	537	614	518	453	325	874	863	582	969	605	367	504	576	225	351
AP2B1	1562	2278	1401	1763	1281	1331	1693	1099	820	2428	2405	1974	2111	1986	793	2019	1824	651	1093
AP2M1	1837	1827	1375	1193	1729	1346	1462	1329	776	2370	2421	2029	1844	1537	1134	2447	1790	880	1350
AP2S1	510	395	283	214	399	264	265	350	137	636	772	621	374	256	392	773	401	293	393
AP3B1	1532	1545	1057	1188	1301	1070	1535	1119	749	2083	2012	1907	1368	1314	936	1856	1752	807	927
AP3B2	61	28	29	19	103	53	18	45	32	78	33	20	36	13	57	106	17	25	31
AP3D1	890	1125	974	754	888	946	820	642	388	1230	1800	1017	1411	1025	783	1878	950	420	478
AP3M1	678	910	694	695	609	628	786	647	442	826	980	775	831	711	343	669	790	433	599
AP3M2	331	431	355	348	352	298	396	361	255	458	530	443	398	383	205	423	409	245	316
AP3S1	555	686	493	519	513	392	549	488	317	674	824	738	599	552	315	809	731	360	674
AP3S2	60	101	56	69	57	56	69	75	40	88	110	83	100	79	38	60	100	46	87
AP4B1	296	403	312	315	359	284	403	273	170	464	416	355	383	331	191	376	371	153	199
AP4B1-AS1	4	0	0	1	0	0	0	0	3	1	1	0	0	0	0	1	0	0	2
AP4E1	797	945	673	699	914	633	969	732	444	1091	1160	1013	743	702	530	971	1141	516	720
AP4M1	178	239	193	123	179	139	179	155	111	218	215	186	235	132	104	162	171	94	145
AP4S1	231	357	206	190	246	192	279	218	135	291	293	200	202	234	109	246	296	114	215
AP5B1	500	650	656	625	499	543	600	430	240	601	826	432	616	548	371	835	630	238	331
AP5M1	824	761	599	565	852	607	891	896	463	1079	899	701	707	570	423	756	928	562	893
AP5S1	110	154	109	77	110	91	91	83	44	132	196	148	133	105	86	131	128	62	83
AP5Z1	175	463	287	198	272	190	296	217	120	251	363	226	280	193	192	306	311	94	185
APAF1	450	633	545	496	396	370	520	439	278	812	742	469	546	470	215	371	606	256	336
APBA1	143	241	277	287	133	209	360	161	152	261	93	61	208	255	52	76	254	42	91
APBA2	31	34	63	46	15	41	43	21	32	41	58	28	57	56	14	100	57	13	33
APBA3	40	101	70	26	75	51	45	56	30	74	96	68	104	51	43	83	66	38	35
APBB1	231	292	192	236	200	207	244	168	117	342	170	150	243	270	67	164	285	76	120
APBB1IP	86	108	69	75	70	183	57	49	36	157	231	137	145	183	66	90	118	31	49
APBB2	1468	2004	1212	1642	1390	1462	2218	1025	836	2247	1333	1770	1197	1415	903	2702	2066	528	953
APBB3	243	308	251	220	355	286	223	233	139	430	379	254	327	265	224	399	272	102	142
APC	2141	2513	1823	2174	2068	1650	2774	1877	1381	2811	2553	2223	1970	1978	1179	2604	2571	1202	1857
APC2	5	2	5	1	1	0	1	3	0	4	1	5	1	0	1	2	3	0	3
APCDD1	1212	3089	2659	2813	1061	1242	3963	1242	1218	1490	1554	1180	2046	2351	610	2227	3541	636	1485
APCDD1L	9	9	17	16	5	13	5	7	5	13	4	6	16	36	3	3	4	0	4
APCDD1L-AS1	4	33	53	53	16	34	35	24	24	19	9	13	47	50	7	29	12	8	43
APCS	0	0	0	0	0	0	0	0	0	0	0	0	0	0	0	0	0	0	0
APEH	1148	785	587	513	877	688	594	701	376	1276	1325	1107	1055	684	663	1356	763	556	749
APEX1	625	799	494	489	599	504	632	485	276	792	954	657	663	544	453	730	878	320	488
APEX2	419	382	210	216	293	187	247	212	133	440	604	372	363	233	241	422	334	161	198
APH1A	1514	1953	1229	1119	1469	1020	1440	1155	588	1846	1949	1506	1311	1313	777	1660	1693	705	1311
APH1B	147	354	198	284	180	255	322	202	160	332	228	247	196	237	76	142	322	84	220
API5	1385	1747	1258	1315	1421	1214	1753	1411	786	1832	2295	1764	1445	1340	917	1918	1819	849	1290
APIP	132	229	224	103	202	232	220	255	175	211	239	153	242	109	75	184	232	154	290
APITD1	10	8	8	7	8	1	10	9	5	15	15	19	13	9	5	20	17	8	9
APITD1-CORT	12	40	10	4	8	10	9	7	5	11	23	16	9	8	4	19	16	6	10
APLF	265	534	413	374	316	285	461	418	330	382	296	265	310	327	119	256	410	196	514
APLN	8	19	13	23	5	16	8	3	5	8	27	14	13	30	3	41	35	0	3
APLNR	36	217	86	198	12	95	175	50	60	45	167	137	192	251	36	126	168	50	79
APLP1	14	17	6	8	3	2	4	8	1	18	5	3	9	9	5	9	6	2	1
APLP2	3262	4275	2722	2938	3359	3240	3453	3283	2016	5344	4968	4086	3681	3694	2567	4436	4499	1870	2503
APMAP	624	2293	2446	826	1613	1476	522	3491	1369	1121	1515	736	2248	711	1045	802	618	1532	4296
APOA1	0	7	6	1	0	1	2	6	2	1	0	1	6	1	1	1	0	1	6
APOA1BP	535	540	328	250	507	335	356	386	193	630	604	570	436	343	338	627	374	277	437
APOA2	0	0	1	0	0	0	0	0	0	0	0	0	1	0	0	0	0	0	1
APOA4	0	0	0	0	0	0	0	0	0	0	0	0	0	0	0	0	0	0	0
APOA5	0	1	0	0	0	0	0	1	0	0	0	0	1	0	0	0	0	0	1
APOB	438	186	67	25	418	347	49	136	35	404	29	777	139	46	134	72	395	53	113
APOBEC1	0	0	0	0	0	0	0	0	0	0	0	0	0	0	0	0	0	0	0
APOBEC2	0	4	1	2	0	1	1	3	0	2	1	0	3	2	1	1	2	0	2
APOBEC3A	1	4	2	3	3	3	1	5	0	3	43	308	37	14	57	169	7	2	14
APOBEC3A_B	0	0	0	0	0	0	0	0	0	0	0	0	0	0	0	0	0	0	0
APOBEC3B	13	15	7	7	2	6	5	14	9	17	26	70	9	9	20	16	12	20	21
APOBEC3C	76	126	75	66	51	63	73	42	36	110	149	106	139	76	58	146	103	43	66
APOBEC3D	10	45	26	30	11	41	23	22	22	42	54	23	71	32	15	17	29	11	20
APOBEC3F	32	91	52	45	28	60	35	42	23	78	74	40	80	62	24	35	79	29	23
APOBEC3G	33	98	55	53	15	56	74	39	39	69	176	80	125	72	26	50	92	18	43
APOBEC3H	2	2	1	0	0	1	3	0	2	4	5	2	3	1	0	0	0	1	1
APOBEC4	0	0	0	0	0	0	0	0	0	1	0	0	0	0	0	1	0	0	0
APOBR	8	43	28	24	5	16	38	31	12	6	68	27	73	36	11	28	48	7	20
APOC1	48	205	440	92	217	261	12	1284	282	43	108	67	501	56	131	19	9	529	1801
APOC1P1	0	0	0	0	0	0	0	2	0	0	0	0	0	0	0	0	0	0	5
APOC2	0	1	1	1	0	2	3	0	2	0	0	0	0	3	0	2	0	0	1
APOC3	0	1	0	0	0	1	0	1	0	0	0	0	0	0	1	0	0	0	5
APOC4-APOC2	0	6	0	1	0	3	2	0	0	0	2	2	0	0	0	4	0	1	4
APOD	2358	4621	1822	1709	5739	4046	2849	2941	1580	4441	944	2668	1393	1772	1396	802	2427	1013	1701
APOE	365	1368	825	227	603	527	638	1285	830	436	665	443	785	216	281	308	650	572	2129
APOF	0	0	0	0	0	0	0	0	0	0	0	0	0	0	0	0	0	0	0
APOH	0	0	0	0	0	0	0	0	0	0	0	0	0	0	1	0	0	0	0
APOL1	183	216	71	94	69	144	110	83	37	416	1246	284	231	129	164	759	171	124	72
APOL2	383	516	235	230	379	309	214	252	173	772	910	513	400	374	348	511	283	182	219
APOL3	333	610	260	339	372	399	338	321	145	631	679	524	539	451	168	233	363	196	188
APOL4	139	104	137	123	113	212	116	43	53	403	165	217	255	173	174	323	193	70	67
APOL5	0	2	0	0	0	0	0	0	0	0	0	0	1	0	0	0	1	0	0
APOL6	574	1593	786	893	570	1210	1005	715	557	1176	2421	1306	1740	1223	460	1022	1200	600	699
APOLD1	151	268	155	322	469	409	264	202	72	290	389	241	239	626	163	372	327	81	145
APOM	24	33	25	16	25	16	30	26	14	29	30	20	29	26	16	25	43	12	37
APOO	77	72	43	54	88	58	86	76	39	94	94	71	72	51	43	79	95	43	92
APOOL	766	993	676	687	798	656	856	665	495	1114	829	684	728	666	415	744	965	437	717
APOPT1	103	142	107	108	122	82	98	106	73	136	95	130	107	92	61	135	139	62	132
APP	3954	6954	4254	5355	4194	5454	7607	4244	3060	6614	7076	5704	5369	5974	3251	8192	7418	2170	2900
APPBP2	959	1200	1020	1059	1014	920	1246	994	672	1382	1096	840	956	978	469	936	1366	566	936
APPL1	2274	2843	2102	2142	2197	1744	2592	2009	1336	2868	2407	2317	2117	2145	1123	2339	2758	1209	2023
APPL2	2409	2331	1740	1931	2259	1968	2241	2057	1155	3376	2771	2883	1823	1954	1716	4026	3108	1231	1808
APRT	782	692	536	266	752	311	413	591	233	729	798	802	653	359	434	643	596	431	800
APTX	342	517	396	351	429	341	439	397	220	430	658	454	496	367	259	544	434	282	455
AQP1	3673	4624	2442	4026	2942	3249	4208	2355	1662	5742	2514	2932	4759	6226	1604	4511	3876	1431	1923
AQP10	0	1	0	1	0	2	0	0	0	0	2	1	0	2	0	2	1	0	2
AQP11	4	6	2	6	4	2	4	7	4	6	2	2	5	4	4	3	2	2	4
AQP12A	0	0	0	0	0	0	0	0	0	0	0	0	0	0	0	0	0	0	0
AQP12B	0	0	0	0	0	0	0	0	0	0	0	0	0	0	0	0	0	0	0
AQP2	0	0	1	0	0	2	1	0	0	0	0	0	0	1	0	1	1	0	0
AQP3	9581	5409	2110	2804	5220	4350	3584	3501	1756	6182	5404	7788	4087	3494	4189	14989	5211	2108	2821
AQP4	0	18	23	1	2	1	3	44	2	2	2	1	8	2	2	0	5	27	1
AQP4-AS1	0	7	1	3	1	1	0	9	0	0	2	1	3	1	0	0	0	0	1
AQP5	229	367	435	527	606	523	1004	758	839	734	61	520	419	838	548	342	772	281	860
AQP6	3	6	7	9	7	11	9	12	9	9	1	2	4	22	3	2	10	2	0
AQP7	22	136	49	22	80	378	16	104	45	135	13	29	55	33	34	12	15	35	56
AQP7P1	26	26	24	34	96	169	17	14	15	94	11	46	23	18	24	7	23	12	30
AQP7P3	4	4	5	1	5	18	6	7	1	23	0	5	0	0	2	2	10	3	5
AQP8	0	1	0	6	3	4	6	1	1	0	3	0	2	1	0	1	5	1	0
AQP9	976	1220	673	452	756	618	1092	668	274	880	648	890	578	404	164	418	1452	394	718
AQPEP	86	369	145	124	138	241	73	172	78	297	181	295	238	252	111	18	218	53	112
AQR	1494	1812	1200	1358	1363	1215	1652	1355	943	1774	2233	1812	1528	1375	863	1778	1729	908	1261
AR	976	1311	1270	1259	829	1241	877	1077	663	1223	458	930	1264	1405	301	382	889	597	1103
ARAF	416	515	407	430	440	418	490	283	177	573	591	383	526	421	303	573	501	177	236
ARAP1	523	1112	1049	736	754	765	1133	822	440	885	923	856	1423	801	453	861	1307	473	519
ARAP2	3028	3415	3133	3445	2951	2353	3893	3244	1854	3345	4047	4363	3117	2796	1636	4856	5140	1856	3322
ARAP3	167	157	113	162	189	208	177	90	62	339	209	182	221	202	130	219	138	70	49
ARC	32	14	6	2	10	6	2	0	2	8	18	9	9	5	8	16	1	1	8
ARCN1	1901	2229	1502	2006	1759	1711	2033	1576	1134	2392	3110	2237	2015	2006	1239	2768	2167	1053	1440
AREG	29	51	6	4	6	4	7	12	11	19	112	26	5	8	39	41	10	12	8
AREL1	1013	1217	836	952	1091	913	1248	823	502	1241	1455	1234	949	953	636	1496	1146	583	732
ARF1	1834	2295	1528	1316	1902	1653	1823	1532	821	2349	3287	2462	1985	1541	1648	3420	1945	1015	1609
ARF3	2797	2843	1941	1885	2176	1959	1985	1662	1126	3507	3541	2565	2493	2271	1558	4143	2487	1149	1619
ARF4	1050	1307	744	996	969	894	987	962	593	1509	2122	1912	1204	1367	930	2002	1351	759	1304
ARF5	983	1138	747	600	914	664	797	702	525	1058	1317	1037	920	656	603	1308	975	560	1088
ARF6	1762	1826	1651	1487	1309	1232	1875	1250	730	1952	2389	1759	1906	1459	913	2100	1894	775	1371
ARFGAP1	229	527	449	306	355	322	446	298	223	339	651	352	561	336	285	554	424	156	272
ARFGAP2	1420	1923	1595	1513	1592	1349	1754	1284	704	1858	1911	1589	1629	1399	902	1708	1668	767	1013
ARFGAP3	458	817	512	705	596	608	815	537	364	696	830	610	544	759	274	807	727	288	473
ARFGEF1	3131	3649	2712	3130	2898	2485	3887	3037	2011	4403	3955	3231	3062	2790	1680	3832	4389	1963	2693
ARFGEF2	3273	3969	2787	3077	3535	2726	3948	3751	1956	4677	3704	3162	2984	2931	1775	3437	4133	2121	3391
ARFIP1	607	831	615	681	469	501	841	697	422	770	782	745	628	619	335	572	845	416	728
ARFIP2	612	794	488	629	685	533	715	479	294	752	939	758	621	705	468	984	864	288	543
ARFRP1	186	292	211	114	196	159	177	199	122	265	408	236	321	196	186	348	216	112	190
ARG1	3839	519	275	631	2369	959	839	337	281	6197	4918	6834	620	778	3867	3533	4066	1539	995
ARG2	315	37	50	38	100	87	63	93	30	559	214	175	44	50	310	590	87	169	81
ARGFX	0	0	0	0	0	1	0	0	0	0	0	0	0	0	0	0	0	0	0
ARGFXP2	2	0	0	0	0	0	0	0	0	1	0	0	0	0	0	0	0	0	0
ARGLU1	1818	3462	2773	3080	2535	2788	4050	2982	2160	3123	2989	2693	2539	2960	1354	3333	4247	1448	2054
ARHGAP1	1263	1254	980	825	1128	933	895	663	481	1773	1789	1097	1230	1015	996	1620	1196	445	572
ARHGAP10	911	1084	766	887	1011	854	1189	1022	489	1335	747	797	842	827	332	612	1110	498	680
ARHGAP11A	465	286	238	248	222	111	322	155	104	453	947	541	354	224	311	447	496	209	238
ARHGAP11B	66	59	73	59	48	34	70	64	47	99	251	134	81	61	59	78	127	54	56
ARHGAP12	1203	1943	1306	1853	1357	1453	2202	1411	1042	1906	1162	1212	1307	1626	608	1220	1938	657	1188
ARHGAP15	56	116	79	129	35	112	128	85	63	117	335	125	146	199	29	75	187	75	78
ARHGAP17	633	1085	820	940	691	866	1100	614	409	1081	965	809	962	1055	390	979	1053	322	391
ARHGAP18	377	712	448	577	458	587	580	503	354	650	767	668	666	567	306	417	589	310	527
ARHGAP19	231	298	288	293	198	222	309	252	192	324	415	294	262	244	125	175	317	147	243
ARHGAP19-SLIT1	0	0	1	0	1	1	0	2	0	0	1	0	0	0	0	0	1	1	0
ARHGAP20	200	193	124	134	183	214	126	154	83	251	67	127	111	227	77	75	108	66	81
ARHGAP21	1391	2436	1623	2575	1435	2173	2420	1568	1555	2524	2085	2111	2398	2833	940	3865	2546	784	1741
ARHGAP22	18	49	27	26	18	14	33	14	6	28	26	18	56	32	10	20	38	6	16
ARHGAP23	849	1371	1343	879	974	874	1159	720	409	960	1412	593	1324	961	638	1970	948	377	467
ARHGAP24	282	440	363	349	265	390	435	369	278	528	387	292	420	347	160	270	575	198	367
ARHGAP25	126	306	180	168	105	166	197	192	87	200	677	240	344	212	135	251	274	143	138
ARHGAP26	551	974	512	754	753	909	1108	697	503	1136	815	1050	681	863	404	725	1237	310	529
[truncated: 26,517 more rows]
